# Supplementary material for: Properties and identification of antibiotic drug targets
Source: BMC Bioinformatics. 2010 Apr 20;11:195. doi: 10.1186/1471-2105-11-195 (PMC2873537; doi:10.1186/1471-2105-11-195)
Supplement: Additional file 2 — New predicted antibiotic targets. E. coli proteins with target-like properties. Results from applying SVM trained on distinguishing bacterial targets from non-targets. [file 1471-2105-11-195-S2.XLS]

## Sheet: Table 2
New Predicted Antibiotic Targets
Accession	Entry Name	Description	Distance
P0AD86	LPT_ECOLI	Thr operon leader peptide - Escherichia coli (strain K12)	0.835164
Q9JMS5	YUAO_ECOLI	Uncharacterized protein yuaO precursor - Escherichia coli (strain K12)	0.770339
P0AG63	RS17_ECOLI	30S ribosomal protein S17 - Escherichia coli (strain K12)	0.744975
P76000	YCGI_ECOLI	Putative uncharacterized protein ycgI - Escherichia coli (strain K12)	0.735733
P60624	RL24_ECOLI	50S ribosomal protein L24 - Escherichia coli (strain K12)	0.653504
P07013	PRIB_ECOLI	Primosomal replication protein n - Escherichia coli (strain K12)	0.642971
P0AG48	RL21_ECOLI	50S ribosomal protein L21 - Escherichia coli (strain K12)	0.6406
P69222	IF1_ECOLI	Translation initiation factor IF-1 - Escherichia coli (strain K12)	0.637463
P0A7N9	RL33_ECOLI	50S ribosomal protein L33 - Escherichia coli (strain K12)	0.574518
P76347	YEEJ_ECOLI	Uncharacterized protein yeeJ - Escherichia coli (strain K12)	0.531944
Q46943	YQEJ_ECOLI	Uncharacterized protein yqeJ - Escherichia coli (strain K12)	0.503203
P0ABK7	CSGB_ECOLI	Minor curlin subunit precursor - Escherichia coli (strain K12)	0.480469
P37443	YCAI_ECOLI	Uncharacterized protein ycaI - Escherichia coli (strain K12)	0.46523
Q9JMT6	YUAD_ECOLI	Uncharacterized membrane protein yuaD - Escherichia coli (strain K12)	0.444452
P0A976	CSPF_ECOLI	Cold shock-like protein cspF - Escherichia coli (strain K12)	0.434932
P0AG55	RL6_ECOLI	50S ribosomal protein L6 - Escherichia coli (strain K12)	0.434383
P0A972	CSPE_ECOLI	Cold shock-like protein cspE - Escherichia coli (strain K12)	0.433424
P0ADY3	RL14_ECOLI	50S ribosomal protein L14 - Escherichia coli (strain K12)	0.429864
P68919	RL25_ECOLI	50S ribosomal protein L25 - Escherichia coli (strain K12)	0.426256
P0A7K6	RL19_ECOLI	50S ribosomal protein L19 - Escherichia coli (strain K12)	0.410848
P0AEL3	FEOA_ECOLI	Ferrous iron transport protein A - Escherichia coli (strain K12)	0.403688
P0A915	OMPW_ECOLI	Outer membrane protein W precursor - Escherichia coli (strain K12)	0.400709
P52697	6PGL_ECOLI	6-phosphogluconolactonase - Escherichia coli (strain K12)	0.400667
P0AGL5	YFJG_ECOLI	UPF0083 protein yfjG - Escherichia coli (strain K12)	0.393736
P0AB65	ACYP_ECOLI	Probable acylphosphatase - Escherichia coli (strain K12)	0.388143
P76163	YDFV_ECOLI	Uncharacterized protein ydfV - Escherichia coli (strain K12)	0.384666
P0A7L8	RL27_ECOLI	50S ribosomal protein L27 - Escherichia coli (strain K12)	0.379967
A5A612	YMGJ_ECOLI	Uncharacterized protein ymgJ - Escherichia coli (strain K12)	0.379773
P0A8Y8	YBDB_ECOLI	Esterase ybdB - Escherichia coli (strain K12)	0.373415
P76010	YCGR_ECOLI	Uncharacterized protein ycgR - Escherichia coli (strain K12)	0.372931
P0ADV1	YHBN_ECOLI	Protein yhbN precursor - Escherichia coli (strain K12)	0.37207
P32139	YIHR_ECOLI	Uncharacterized protein yihR - Escherichia coli (strain K12)	0.364635
P69913	CSRA_ECOLI	Carbon storage regulator - Escherichia coli (strain K12)	0.364583
P0ADG1	ILVM_ECOLI	Acetolactate synthase isozyme 2 small subunit - Escherichia coli (strain K12)	0.363946
P0A7W1	RS5_ECOLI	30S ribosomal protein S5 - Escherichia coli (strain K12)	0.362471
P0AFW0	RFAH_ECOLI	Transcriptional activator rfaH - Escherichia coli (strain K12)	0.348481
P69856	NANC_ECOLI	Probable N-acetylneuraminic acid outer membrane channel protein nanC precursor - Escherichia coli (strain K12)	0.34717
P76137	YDET_ECOLI	Putative uncharacterized protein ydet - Escherichia coli (strain K12)	0.346624
P75987	ELBA_ECOLI	Enhancing lycopene biosynthesis protein 1 - Escherichia coli (strain K12)	0.346579
P0A7M9	RL31_ECOLI	50S ribosomal protein L31 - Escherichia coli (strain K12)	0.343147
P0C037	YAIE_ECOLI	UPF0345 protein yaiE - Escherichia coli (strain K12)	0.341504
P76164	YDFW_ECOLI	Uncharacterized protein ydfW in Qin prophage region - Escherichia coli (strain K12)	0.333079
P0A905	SLYB_ECOLI	Outer membrane lipoprotein slyB precursor - Escherichia coli (strain K12)	0.330699
P77188	MATC_ECOLI	Uncharacterized protein matC precursor - Escherichia coli (strain K12)	0.329984
P37750	WBBJ_ECOLI	Putative lipopolysaccharide biosynthesis O-acetyl transferase wbbJ - Escherichia coli (strain K12)	0.325891
P77781	YDII_ECOLI	Esterase ydiI - Escherichia coli (strain K12)	0.321426
P75620	YAAY_ECOLI	Uncharacterized protein yaaY - Escherichia coli (strain K12)	0.319588
P0AG51	RL30_ECOLI	50S ribosomal protein L30 - Escherichia coli (strain K12)	0.319517
P24224	ACPS_ECOLI	Holo-[acyl-carrier-protein] synthase - Escherichia coli (strain K12)	0.316002
P67762	YHBP_ECOLI	UPF0306 protein yhbP - Escherichia coli (strain K12)	0.315514
Q9JMT4	YUAF_ECOLI	Uncharacterized membrane protein yuaF - Escherichia coli (strain K12)	0.314945
P0AEJ8	EUTN_ECOLI	Ethanolamine utilization protein eutN - Escherichia coli (strain K12)	0.314448
P76084	PAAI_ECOLI	Phenylacetic acid degradation protein paaI - Escherichia coli (strain K12)	0.313032
P45420	YHCD_ECOLI	Uncharacterized outer membrane usher protein yhcD precursor - Escherichia coli (strain K12)	0.309535
P75856	YCBR_ECOLI	Uncharacterized fimbrial chaperone ycbR precursor - Escherichia coli (strain K12)	0.308138
P0C018	RL18_ECOLI	50S ribosomal protein L18 - Escherichia coli (strain K12)	0.297724
P76156	YDFO_ECOLI	Uncharacterized protein ydfO - Escherichia coli (strain K12)	0.294021
P0A7V3	RS3_ECOLI	30S ribosomal protein S3 - Escherichia coli (strain K12)	0.293374
Q9Z3A0	YJGW_ECOLI	Putative uncharacterized protein yjgW - Escherichia coli (strain K12)	0.292803
P62672	APAG_ECOLI	Protein apaG - Escherichia coli (strain K12)	0.289116
P77588	YDEQ_ECOLI	Uncharacterized fimbrial-like protein ydeQ precursor - Escherichia coli (strain K12)	0.287764
P28307	CSGA_ECOLI	Major curlin subunit precursor - Escherichia coli (strain K12)	0.287222
P0ADA5	YAJG_ECOLI	Uncharacterized lipoprotein yajG precursor - Escherichia coli (strain K12)	0.284654
Q2EEQ2	RL362_ECOLI	50S ribosomal protein L36 2 - Escherichia coli (strain K12)	0.279284
P28722	YHCA_ECOLI	Uncharacterized fimbrial chaperone yhcA precursor - Escherichia coli (strain K12)	0.271865
P0A7N1	RL31B_ECOLI	50S ribosomal protein L31 type B - Escherichia coli (strain K12)	0.26673
P0A8Z3	YBGC_ECOLI	Acyl-CoA thioester hydrolase ybgC - Escherichia coli (strain K12)	0.259475
P08191	FIMH_ECOLI	Protein fimH precursor - Escherichia coli (strain K12)	0.259451
P36995	CSPB_ECOLI	Cold shock-like protein cspB - Escherichia coli (strain K12)	0.254795
P52060	YGGU_ECOLI	UPF0235 protein yggU - Escherichia coli (strain K12)	0.254089
P40876	YCBF_ECOLI	Uncharacterized fimbrial chaperone ycbF precursor - Escherichia coli (strain K12)	0.25058
P75988	YCGX_ECOLI	Uncharacterized protein ycgX - Escherichia coli (strain K12)	0.24681
P0ABW3	YFAE_ECOLI	Uncharacterized ferredoxin-like protein yfaE - Escherichia coli (strain K12)	0.242995
P23485	FECR_ECOLI	Protein fecR - Escherichia coli (strain K12)	0.241917
P00894	ILVH_ECOLI	Acetolactate synthase isozyme 3 small subunit - Escherichia coli (strain K12)	0.241402
P64521	YEET_ECOLI	Uncharacterized protein yeeT - Escherichia coli (strain K12)	0.241213
P0AAS7	YBCJ_ECOLI	Uncharacterized protein ybcJ - Escherichia coli (strain K12)	0.240764
Q47158	YAFP_ECOLI	Uncharacterized acetyltransferase yafP - Escherichia coli (strain K12)	0.239817
P0A7M2	RL28_ECOLI	50S ribosomal protein L28 - Escherichia coli (strain K12)	0.238321
Q9JMT8	YUAB_ECOLI	Uncharacterized HTH-type transcriptional regulator yuaB - Escherichia coli (strain K12)	0.23357
P77249	SFMC_ECOLI	Chaperone protein sfmC precursor - Escherichia coli (strain K12)	0.23143
P28369	RFH_ECOLI	Peptide chain release factor homolog - Escherichia coli (strain K12)	0.231196
P0ACC9	WCAB_ECOLI	Putative colanic acid biosynthesis acetyltransferase wcaB - Escherichia coli (strain K12)	0.230967
P33340	YEHA_ECOLI	Uncharacterized protein yehA precursor - Escherichia coli (strain K12)	0.230521
P0AA57	YOBA_ECOLI	Protein yobA precursor - Escherichia coli (strain K12)	0.227115
P0A814	RUVC_ECOLI	Crossover junction endodeoxyribonuclease ruvC - Escherichia coli (strain K12)	0.224982
P0AB35	YCFJ_ECOLI	Uncharacterized protein ycfJ - Escherichia coli (strain K12)	0.221811
P0AFX0	RP5M_ECOLI	Probable sigma(54) modulation protein - Escherichia coli (strain K12)	0.221243
P0A8Z0	YCIA_ECOLI	Acyl-CoA thioester hydrolase yciA - Escherichia coli (strain K12)	0.220561
P77330	BORD_ECOLI	Lipoprotein bor homolog from lambdoid prophage DLP12 precursor - Escherichia coli (strain K12)	0.220262
P77607	YAGL_ECOLI	Uncharacterized protein yagL - Escherichia coli (strain K12)	0.216694
P0A832	SSRP_ECOLI	SsrA-binding protein - Escherichia coli (strain K12)	0.211325
P0ACF4	DBHB_ECOLI	DNA-binding protein HU-beta - Escherichia coli (strain K12)	0.208349
P0A7R9	RS11_ECOLI	30S ribosomal protein S11 - Escherichia coli (strain K12)	0.207866
P52138	YFJW_ECOLI	Uncharacterized protein yfjW - Escherichia coli (strain K12)	0.205118
P0C077	RELE_ECOLI	Toxin relE - Escherichia coli (strain K12)	0.204798
P77616	YQIH_ECOLI	Uncharacterized fimbrial chaperone yqiH precursor - Escherichia coli (strain K12)	0.201548
Q2EER5	YMJC_ECOLI	Putative uncharacterized protein ymjC - Escherichia coli (strain K12)	0.199254
P60438	RL3_ECOLI	50S ribosomal protein L3 - Escherichia coli (strain K12)	0.198474
P0ACF0	DBHA_ECOLI	DNA-binding protein HU-alpha - Escherichia coli (strain K12)	0.19817
P31827	YDDB_ECOLI	Uncharacterized protein yddB - Escherichia coli (strain K12)	0.195893
P37025	LIGT_ECOLI	2'-5'-RNA ligase - Escherichia coli (strain K12)	0.193482
P75711	YBBV_ECOLI	Uncharacterized protein ybbV - Escherichia coli (strain K12)	0.192053
P76002	YCGK_ECOLI	Uncharacterized protein ycgK precursor - Escherichia coli (strain K12)	0.192007
P77552	YDHQ_ECOLI	Uncharacterized protein ydhQ - Escherichia coli (strain K12)	0.189383
P0A9E9	NSR_ECOLI	Regulatory protein nsr - Escherichia coli (strain K12)	0.189193
P03061	LPIV_ECOLI	IlvBN operon leader peptide - Escherichia coli (strain K12)	0.188834
Q7DFV3	YMGG_ECOLI	Uncharacterized protein ymgG - Escherichia coli (strain K12)	0.18368
Q9JMS3	YUAQ_ECOLI	Uncharacterized protein yuaQ - Escherichia coli (strain K12)	0.181543
P77519	YDDL_ECOLI	Putative uncharacterized protein yddL precursor - Escherichia coli (strain K12)	0.178787
P0ACJ8	CRP_ECOLI	Catabolite gene activator - Escherichia coli (strain K12)	0.177977
A5A615	YNCL_ECOLI	Uncharacterized protein yncL - Escherichia coli (strain K12)	0.175377
P0A7F3	PYRI_ECOLI	Aspartate carbamoyltransferase regulatory chain - Escherichia coli (strain K12)	0.173825
P76402	YEGP_ECOLI	UPF0339 protein yegP - Escherichia coli (strain K12)	0.173208
Q2MB16	YOBH_ECOLI	Uncharacterized protein yobH precursor - Escherichia coli (strain K12)	0.171193
P39274	YJDJ_ECOLI	Uncharacterized protein yjdJ - Escherichia coli (strain K12)	0.170612
P0ACD2	WCAF_ECOLI	Putative colanic acid biosynthesis acetyltransferase wcaF - Escherichia coli (strain K12)	0.170188
P77599	YFCS_ECOLI	Uncharacterized fimbrial chaperone yfcS precursor - Escherichia coli (strain K12)	0.169816
P0A6E6	ATPE_ECOLI	ATP synthase epsilon chain - Escherichia coli (strain K12)	0.16866
P76116	YNCE_ECOLI	Uncharacterized protein yncE precursor - Escherichia coli (strain K12)	0.168049
P0A6Z6	NIKR_ECOLI	Nickel-responsive regulator - Escherichia coli (strain K12)	0.166603
P64578	YGJN_ECOLI	Uncharacterized protein ygjN - Escherichia coli (strain K12)	0.166567
P27375	HTRC_ECOLI	Heat shock protein C - Escherichia coli (strain K12)	0.165496
P77712	YBAW_ECOLI	Putative acyl-CoA thioester hydrolase ybaW - Escherichia coli (strain K12)	0.164544
P75946	YCFL_ECOLI	Uncharacterized protein ycfL - Escherichia coli (strain K12)	0.161949
Q2EEU2	YJHX_ECOLI	UPF0386 protein yjhX - Escherichia coli (strain K12)	0.159818
P0ADU7	YQIB_ECOLI	Uncharacterized protein yqiB - Escherichia coli (strain K12)	0.15881
Q47685	YKFG_ECOLI	Putative radC-like protein ykfG - Escherichia coli (strain K12)	0.155393
P76773	OMPL_ECOLI	Porin ompL precursor - Escherichia coli (strain K12)	0.15279
Q02885	YUBO_ECOLI	Uncharacterized protein yubO - Escherichia coli (strain K12)	0.152146
P0A7Q6	RL36_ECOLI	50S ribosomal protein L36 - Escherichia coli (strain K12)	0.150036
P0A917	OMPX_ECOLI	Outer membrane protein X precursor - Escherichia coli (strain K12)	0.147278
P75687	YKGI_ECOLI	UPF0379 protein ykgI precursor - Escherichia coli (strain K12)	0.147001
P0A6Q6	FABZ_ECOLI	(3R)-hydroxymyristoyl-[acyl-carrier-protein] dehydratase - Escherichia coli (strain K12)	0.14668
P08372	PPDC_ECOLI	Prepilin peptidase-dependent protein C precursor - Escherichia coli (strain K12)	0.142761
P0A8X2	YCEI_ECOLI	Protein yceI precursor - Escherichia coli (strain K12)	0.141613
P33342	YEHC_ECOLI	Uncharacterized fimbrial chaperone yehC precursor - Escherichia coli (strain K12)	0.141449
P76362	YEES_ECOLI	Putative radC-like protein yeeS - Escherichia coli (strain K12)	0.139511
P31455	YIDR_ECOLI	Uncharacterized protein yidR - Escherichia coli (strain K12)	0.137116
P52140	YFJY_ECOLI	Putative radC-like protein yfjY - Escherichia coli (strain K12)	0.135047
P62670	FLMA_ECOLI	Stable plasmid inheritance protein - Escherichia coli (strain K12)	0.134792
P0A6Y1	IHFB_ECOLI	Integration host factor subunit beta - Escherichia coli (strain K12)	0.133053
P0ADZ0	RL23_ECOLI	50S ribosomal protein L23 - Escherichia coli (strain K12)	0.132863
P0AC75	KDTA_ECOLI	3-deoxy-D-manno-octulosonic-acid transferase - Escherichia coli (strain K12)	0.132415
P42914	YRAI_ECOLI	Uncharacterized fimbrial chaperone yraI precursor - Escherichia coli (strain K12)	0.131425
P76611	PINH_ECOLI	Putative DNA-invertase from prophage CP4-44 (Fragment) - Escherichia coli (strain K12)	0.129853
P76319	YEDL_ECOLI	Uncharacterized acetyltransferase yedL - Escherichia coli (strain K12)	0.128019
P69348	YOEB_ECOLI	Toxin yoeB - Escherichia coli (strain K12)	0.127399
P0AF48	YJBQ_ECOLI	UPF0047 protein yjbQ - Escherichia coli (strain K12)	0.126679
P61175	RL22_ECOLI	50S ribosomal protein L22 - Escherichia coli (strain K12)	0.126041
P58096	TISA_ECOLI	LexA-regulated protein tisA - Escherichia coli (strain K12)	0.125214
P75718	REND_ECOLI	Putative defective protein ren from DLP12 prophage - Escherichia coli (strain K12)	0.124337
P10805	ENVY_ECOLI	Porin thermoregulatory protein envY - Escherichia coli (strain K12)	0.122816
P77713	YAGH_ECOLI	Putative beta-xylosidase - Escherichia coli (strain K12)	0.122024
P0A6N4	EFP_ECOLI	Elongation factor P - Escherichia coli (strain K12)	0.121116
P0A7B3	PPNK_ECOLI	Probable inorganic polyphosphate/ATP-NAD kinase - Escherichia coli (strain K12)	0.120424
P0A7J7	RL11_ECOLI	50S ribosomal protein L11 - Escherichia coli (strain K12)	0.119914
P0A978	CSPG_ECOLI	Cold shock-like protein cspG - Escherichia coli (strain K12)	0.11982
P0A823	SFSA_ECOLI	Sugar fermentation stimulation protein A - Escherichia coli (strain K12)	0.11938
P0AF59	YJDI_ECOLI	Uncharacterized protein yjdI - Escherichia coli (strain K12)	0.117708
P0A948	RIMJ_ECOLI	Ribosomal-protein-alanine acetyltransferase - Escherichia coli (strain K12)	0.117281
Q46835	YGHG_ECOLI	Uncharacterized lipoprotein yghG precursor - Escherichia coli (strain K12)	0.114269
P33354	YEHR_ECOLI	Uncharacterized lipoprotein yehR precursor - Escherichia coli (strain K12)	0.112797
P0A7Q1	RL35_ECOLI	50S ribosomal protein L35 - Escherichia coli (strain K12)	0.110505
P10384	FADL_ECOLI	Long-chain fatty acid transport protein precursor - Escherichia coli (strain K12)	0.110326
P28224	YDHA_ECOLI	Uncharacterized protein ydhA - Escherichia coli (strain K12)	0.109345
P0A7T3	RS16_ECOLI	30S ribosomal protein S16 - Escherichia coli (strain K12)	0.108823
P0AG74	RUS_ECOLI	Crossover junction endodeoxyribonuclease rusA - Escherichia coli (strain K12)	0.108362
P76185	YDHJ_ECOLI	Uncharacterized protein ydhJ - Escherichia coli (strain K12)	0.107983
P37751	YEFI_ECOLI	Uncharacterized protein yefI - Escherichia coli (strain K12)	0.107716
P42624	YHAK_ECOLI	Pirin-like protein yhaK - Escherichia coli (strain K12)	0.106579
P0AEB5	YNAI_ECOLI	MscS family inner membrane protein ynaI - Escherichia coli (strain K12)	0.106138
P39902	SPRT_ECOLI	Protein sprT - Escherichia coli (strain K12)	0.104322
P67601	YOBD_ECOLI	UPF0266 membrane protein yobD - Escherichia coli (strain K12)	0.103905
P22586	FLIO_ECOLI	Flagellar protein fliO - Escherichia coli (strain K12)	0.10239
P0ADV9	YRBK_ECOLI	Uncharacterized protein yrbK - Escherichia coli (strain K12)	0.102337
P0A7W7	RS8_ECOLI	30S ribosomal protein S8 - Escherichia coli (strain K12)	0.099971
P28911	YHHH_ECOLI	Uncharacterized protein yhhH - Escherichia coli (strain K12)	0.0967832
P0AC65	NRDH_ECOLI	Glutaredoxin-like protein nrdH - Escherichia coli (strain K12)	0.0965831
P0AE91	CREA_ECOLI	Protein creA - Escherichia coli (strain K12)	0.0948051
P0AC19	FOLX_ECOLI	D-erythro-7,8-dihydroneopterin triphosphate epimerase - Escherichia coli (strain K12)	0.0943063
Q9JMS4	YUAP_ECOLI	Uncharacterized membrane protein yuaP - Escherichia coli (strain K12)	0.0940996
P0ADX1	YHFA_ECOLI	Protein yhfA - Escherichia coli (strain K12)	0.0938704
P03856	REPE1_ECOLI	Replication initiation protein - Escherichia coli (strain K12)	0.0918356
Q46906	YGCP_ECOLI	Uncharacterized protein ygcP - Escherichia coli (strain K12)	0.0918302
P75749	YBGP_ECOLI	Uncharacterized fimbrial chaperone ybgP precursor - Escherichia coli (strain K12)	0.0912787
P31991	YDCD_ECOLI	Uncharacterized protein ydcD - Escherichia coli (strain K12)	0.0908513
P75884	GFCB_ECOLI	Uncharacterized lipoprotein gfcB precursor - Escherichia coli (strain K12)	0.0904217
P75933	FLGA_ECOLI	Flagella basal body P-ring formation protein flgA precursor - Escherichia coli (strain K12)	0.0902592
P32710	NRFE_ECOLI	Cytochrome c-type biogenesis protein nrfE - Escherichia coli (strain K12)	0.0896702
P76102	YDCM_ECOLI	Uncharacterized protein ydcM - Escherichia coli (strain K12)	0.0896328
P26647	PLSC_ECOLI	1-acyl-sn-glycerol-3-phosphate acyltransferase - Escherichia coli (strain K12)	0.088643
P46846	GNTX_ECOLI	Protein gntX - Escherichia coli (strain K12)	0.0882364
P64631	YHFU_ECOLI	Uncharacterized protein yhfU - Escherichia coli (strain K12)	0.0874713
Q46832	YGHD_ECOLI	Putative general secretion pathway protein M-type yghD - Escherichia coli (strain K12)	0.0872999
P46854	YHHY_ECOLI	Uncharacterized acetyltransferase yhhY - Escherichia coli (strain K12)	0.0868229
P38393	KIL_ECOLI	Protein kil - Escherichia coli (strain K12)	0.0860355
P45763	GSPL_ECOLI	Probable general secretion pathway protein L - Escherichia coli (strain K12)	0.0859135
P24216	FLID_ECOLI	Flagellar hook-associated protein 2 - Escherichia coli (strain K12)	0.0857166
P76236	YEAI_ECOLI	Inner membrane protein yeaI - Escherichia coli (strain K12)	0.0849378
Q46824	YGFX_ECOLI	Uncharacterized protein ygfX - Escherichia coli (strain K12)	0.0847413
P45425	NANK_ECOLI	Putative N-acetylmannosamine kinase - Escherichia coli (strain K12)	0.0845591
P27862	YIGZ_ECOLI	UPF0029 protein yigZ - Escherichia coli (strain K12)	0.0821472
P04994	EX7L_ECOLI	Exodeoxyribonuclease 7 large subunit - Escherichia coli (strain K12)	0.0803257
P76118	YNCH_ECOLI	Uncharacterized protein yncH - Escherichia coli (strain K12)	0.0795874
P31058	YADC_ECOLI	Uncharacterized fimbrial-like protein yadC precursor - Escherichia coli (strain K12)	0.0782698
P0A703	HYBF_ECOLI	Probable hydrogenase nickel incorporation protein hybF - Escherichia coli (strain K12)	0.0754549
P0AFI7	PDXH_ECOLI	Pyridoxamine 5'-phosphate oxidase - Escherichia coli (strain K12)	0.0746571
P03830	INSB1_ECOLI	Insertion element IS1 1/5/6 protein insB - Escherichia coli (strain K12)	0.0738104
P61320	LOLB_ECOLI	Outer-membrane lipoprotein lolB precursor - Escherichia coli (strain K12)	0.0732629
P27240	RFAY_ECOLI	Lipopolysaccharide core biosynthesis protein rfaY - Escherichia coli (strain K12)	0.0715705
P33230	YDAC_ECOLI	Uncharacterized protein ydaC - Escherichia coli (strain K12)	0.0711401
P76586	YPHH_ECOLI	Uncharacterized protein yphH - Escherichia coli (strain K12)	0.0699756
P77689	SUFD_ECOLI	Protein sufD - Escherichia coli (strain K12)	0.0668143
P30131	HYPF_ECOLI	Carbamoyltransferase hypF - Escherichia coli (strain K12)	0.0655149
P64610	YRBL_ECOLI	Uncharacterized protein yrbL - Escherichia coli (strain K12)	0.0644351
P0AGK4	YHBY_ECOLI	RNA-binding protein yhbY - Escherichia coli (strain K12)	0.0641473
P37629	YHIL_ECOLI	Uncharacterized protein yhiL - Escherichia coli (strain K12)	0.0634231
A5A609	YBHU_ECOLI	Uncharacterized protein ybhU - Escherichia coli (strain K12)	0.0623601
P75697	YAIX_ECOLI	Putative uncharacterized acetyltransferase yaiX - Escherichia coli (strain K12)	0.0622622
P32129	YIHG_ECOLI	Probable acyltransferase yihG - Escherichia coli (strain K12)	0.0602396
P0A7P5	RL34_ECOLI	50S ribosomal protein L34 - Escherichia coli (strain K12)	0.0591107
P19381	TRBH_ECOLI	Protein trbH - Escherichia coli (strain K12)	0.0589958
P76280	YOBB_ECOLI	Uncharacterized protein yobB - Escherichia coli (strain K12)	0.0582439
P0C054	IBPA_ECOLI	Small heat shock protein ibpA - Escherichia coli (strain K12)	0.0575693
P08322	TRAE1_ECOLI	Protein traE - Escherichia coli (strain K12)	0.0565014
A5A613	YCIY_ECOLI	Uncharacterized protein yciY - Escherichia coli (strain K12)	0.055777
P75770	YBHN_ECOLI	Inner membrane protein ybhN - Escherichia coli (strain K12)	0.0552636
P61316	LOLA_ECOLI	Outer-membrane lipoprotein carrier protein precursor - Escherichia coli (strain K12)	0.054772
P38392	SIEB_ECOLI	Superinfection exclusion protein B - Escherichia coli (strain K12)	0.0543599
P76106	YNCN_ECOLI	Putative uncharacterized protein yncN - Escherichia coli (strain K12)	0.0537558
P0AC62	GLRX3_ECOLI	Glutaredoxin-3 - Escherichia coli (strain K12)	0.0532855
P0ADY7	RL16_ECOLI	50S ribosomal protein L16 - Escherichia coli (strain K12)	0.0518632
P0AAP5	YAIV_ECOLI	Uncharacterized protein yaiV - Escherichia coli (strain K12)	0.0516761
P32162	YIIS_ECOLI	UPF0381 protein yiiS - Escherichia coli (strain K12)	0.0516284
P0A968	CSPD_ECOLI	Cold shock-like protein cspD - Escherichia coli (strain K12)	0.0507102
P33344	YEHE_ECOLI	Uncharacterized protein yehE precursor - Escherichia coli (strain K12)	0.0503674
P37664	YIAC_ECOLI	Uncharacterized acetyltransferase yiaC - Escherichia coli (strain K12)	0.0502613
P45564	YFEN_ECOLI	Uncharacterized protein yfeN - Escherichia coli (strain K12)	0.0501059
P75966	RLUE_ECOLI	Ribosomal large subunit pseudouridine synthase E - Escherichia coli (strain K12)	0.049903
P31453	YIDP_ECOLI	Uncharacterized HTH-type transcriptional regulator yidP - Escherichia coli (strain K12)	0.0491387
P13970	SRNB_ECOLI	Protein srnB - Escherichia coli (strain K12)	0.0486118
P76297	FLHE_ECOLI	Flagellar protein flhE precursor - Escherichia coli (strain K12)	0.0473375
P37757	YDDE_ECOLI	Uncharacterized isomerase yddE - Escherichia coli (strain K12)	0.0468052
P27303	EMRA_ECOLI	Multidrug resistance protein A - Escherichia coli (strain K12)	0.0459104
P33128	ECPD_ECOLI	Chaperone protein ecpD precursor - Escherichia coli (strain K12)	0.0450612
P77634	YBCM_ECOLI	Uncharacterized HTH-type transcriptional regulator ybcM - Escherichia coli (strain K12)	0.0447432
P0A9G8	MODE_ECOLI	Transcriptional regulator modE - Escherichia coli (strain K12)	0.0437072
P77522	SUFB_ECOLI	Protein sufB - Escherichia coli (strain K12)	0.0435344
P0A7Y8	RNPA_ECOLI	Ribonuclease P protein component - Escherichia coli (strain K12)	0.0432099
Q9JMS6	YUAN_ECOLI	Uncharacterized protein yuaN - Escherichia coli (strain K12)	0.0428803
Q46897	YGCH_ECOLI	Uncharacterized protein ygcH - Escherichia coli (strain K12)	0.0414295
P0ADF8	ILVN_ECOLI	Acetolactate synthase isozyme 1 small subunit - Escherichia coli (strain K12)	0.0409129
P75962	YMFA_ECOLI	Inner membrane protein ymfA - Escherichia coli (strain K12)	0.0397149
P33236	MOKC_ECOLI	Regulatory protein mokC - Escherichia coli (strain K12)	0.0393642
P64461	YNEC_ECOLI	Uncharacterized protein yneC - Escherichia coli (strain K12)	0.0392608
P0ABC0	ATPZ_ECOLI	ATP synthase protein I - Escherichia coli (strain K12)	0.0389865
P75893	RUTF_ECOLI	Putative flavin reductase rutF - Escherichia coli (strain K12)	0.0363526
P0A901	BLC_ECOLI	Outer membrane lipoprotein blc precursor - Escherichia coli (strain K12)	0.0359866
P31697	FIMC_ECOLI	Chaperone protein fimC precursor - Escherichia coli (strain K12)	0.0359817
P0ADZ7	YAJC_ECOLI	UPF0092 membrane protein yajC - Escherichia coli (strain K12)	0.0352492
P77698	YBCK_ECOLI	Uncharacterized protein ybcK - Escherichia coli (strain K12)	0.0351457
P77286	YDEU_ECOLI	Uncharacterized protein ydeU - Escherichia coli (strain K12)	0.0342259
P0A9I3	GCVR_ECOLI	Glycine cleavage system transcriptional repressor - Escherichia coli (strain K12)	0.0339688
P64596	YRAP_ECOLI	Uncharacterized protein yraP precursor - Escherichia coli (strain K12)	0.0317148
P75675	YKFJ_ECOLI	Uncharacterized protein ykfJ - Escherichia coli (strain K12)	0.0314978
P27836	WECG_ECOLI	Probable UDP-N-acetyl-D-mannosaminuronic acid transferase - Escherichia coli (strain K12)	0.0312454
P68661	YBCO_ECOLI	82 prophage-derived uncharacterized protein ybcO - Escherichia coli (strain K12)	0.0311724
P0ADP2	YIGI_ECOLI	Uncharacterized protein yigI - Escherichia coli (strain K12)	0.0300484
P71244	WCAM_ECOLI	Colanic acid biosynthesis protein wcaM - Escherichia coli (strain K12)	0.0299057
P76135	YDEO_ECOLI	HTH-type transcriptional regulator ydeO - Escherichia coli (strain K12)	0.0287775
P77147	YDHT_ECOLI	Uncharacterized protein ydhT - Escherichia coli (strain K12)	0.0252025
Q47147	YAFJ_ECOLI	Putative glutamine amidotransferase yafJ - Escherichia coli (strain K12)	0.0251251
P39371	YJHT_ECOLI	Kelch domain-containing protein yjhT precursor - Escherichia coli (strain K12)	0.0250331
P11290	YIBD_ECOLI	Uncharacterized glycosyltransferase yibD - Escherichia coli (strain K12)	0.0247312
P77136	YQEK_ECOLI	Uncharacterized protein yqeK - Escherichia coli (strain K12)	0.0238806
Q57154	REPB_ECOLI	RepFIB replication protein A - Escherichia coli (strain K12)	0.0237736
P42597	YGJP_ECOLI	Uncharacterized protein ygjP - Escherichia coli (strain K12)	0.0228934
P77263	YAGV_ECOLI	Uncharacterized protein yagV precursor - Escherichia coli (strain K12)	0.0224534
P76575	YFGJ_ECOLI	Uncharacterized protein yfgJ - Escherichia coli (strain K12)	0.0224141
P0C0S1	MSCS_ECOLI	Small-conductance mechanosensitive channel - Escherichia coli (strain K12)	0.0220302
P30128	GREB_ECOLI	Transcription elongation factor greB - Escherichia coli (strain K12)	0.0214788
P0ABW0	HCAC_ECOLI	3-phenylpropionate dioxygenase ferredoxin subunit - Escherichia coli (strain K12)	0.0212548
P63204	GADE_ECOLI	Transcriptional regulator gadE - Escherichia coli (strain K12)	0.0204122
P58033	YPJJ_ECOLI	Uncharacterized protein ypjJ - Escherichia coli (strain K12)	0.0203537
P0AA91	YEAY_ECOLI	Uncharacterized lipoprotein yeaY precursor - Escherichia coli (strain K12)	0.019709
P39360	YJHI_ECOLI	Uncharacterized HTH-type transcriptional regulator yjhI - Escherichia coli (strain K12)	0.018574
P0A6T5	GCH1_ECOLI	GTP cyclohydrolase 1 - Escherichia coli (strain K12)	0.0179505
P0A700	HYPA_ECOLI	Protein hypA - Escherichia coli (strain K12)	0.017677
P65870	PTPS_ECOLI	Putative 6-pyruvoyl tetrahydrobiopterin synthase - Escherichia coli (strain K12)	0.0164283
P16691	PHNO_ECOLI	Protein phnO - Escherichia coli (strain K12)	0.0163593
P69822	ULAB_ECOLI	Ascorbate-specific phosphotransferase enzyme IIB component - Escherichia coli (strain K12)	0.0156031
P0AAW5	YBHQ_ECOLI	Inner membrane protein ybhQ - Escherichia coli (strain K12)	0.0146738
P32138	YIHQ_ECOLI	Alpha-glucosidase yihQ - Escherichia coli (strain K12)	0.0129274
P0AAS3	YBBJ_ECOLI	Inner membrane protein ybbJ - Escherichia coli (strain K12)	0.0129019
P64463	YDFZ_ECOLI	Putative selenoprotein ydfZ - Escherichia coli (strain K12)	0.0124735
P39338	YJGN_ECOLI	Inner membrane protein yjgN - Escherichia coli (strain K12)	0.0118108
P0AE48	YTFP_ECOLI	UPF0131 protein ytfP - Escherichia coli (strain K12)	0.0106182
P0A6X7	IHFA_ECOLI	Integration host factor subunit alpha - Escherichia coli (strain K12)	0.0103419
P0A908	MIPA_ECOLI	MltA-interacting protein precursor - Escherichia coli (strain K12)	0.0101768
P75860	YCBV_ECOLI	Uncharacterized fimbrial-like protein ycbV precursor - Escherichia coli (strain K12)	0.00991655
P69432	PGAD_ECOLI	Biofilm PGA synthesis protein pgaD - Escherichia coli (strain K12)	0.00987471
P0ACI6	ASNC_ECOLI	Regulatory protein asnC - Escherichia coli (strain K12)	0.00963401
Q46866	YGIV_ECOLI	Uncharacterized protein ygiV - Escherichia coli (strain K12)	0.00946612
P0ABM5	CCMD_ECOLI	Heme exporter protein D - Escherichia coli (strain K12)	0.00860505
P0AE70	CHPA_ECOLI	PemK-like protein 1 - Escherichia coli (strain K12)	0.00814124
P75830	MACA_ECOLI	Macrolide-specific efflux protein macA precursor - Escherichia coli (strain K12)	0.00761448
P28634	YAEB_ECOLI	UPF0066 protein yaeB - Escherichia coli (strain K12)	0.00662352
P0AD42	YFHB_ECOLI	Uncharacterized protein yfhB - Escherichia coli (strain K12)	0.00638424
P33366	YOHD_ECOLI	Inner membrane protein yohD - Escherichia coli (strain K12)	0.00480798
P37128	YFFH_ECOLI	Putative hydrolase yffH - Escherichia coli (strain K12)	0.00459129
P0ACK5	DEOR_ECOLI	Deoxyribose operon repressor - Escherichia coli (strain K12)	0.00426362
Q47140	HCAF_ECOLI	3-phenylpropionate dioxygenase subunit beta - Escherichia coli (strain K12)	0.00381406
P27242	WAAU_ECOLI	Lipopolysaccharide 1,2-N-acetylglucosaminetransferase - Escherichia coli (strain K12)	0.00280483
P0AAU5	YBFB_ECOLI	Uncharacterized protein ybfB - Escherichia coli (strain K12)	0.002178
P75905	PGAC_ECOLI	Biofilm PGA synthesis N-glycosyltransferase pgaC - Escherichia coli (strain K12)	0.0020515
P75917	YMDA_ECOLI	Uncharacterized protein ymdA precursor - Escherichia coli (strain K12)	0.00121488
P31456	YIDS_ECOLI	Uncharacterized protein yidS - Escherichia coli (strain K12)	0.000705558
P0ADU2	YGIN_ECOLI	Protein ygiN - Escherichia coli (strain K12)	0.000236918
