# Supplementary material for: Properties and identification of antibiotic drug targets
Source: BMC Bioinformatics. 2010 Apr 20;11:195. doi: 10.1186/1471-2105-11-195 (PMC2873537; doi:10.1186/1471-2105-11-195)
Supplement: Additional file 3 — Predicted bacterial protein targets with sequence similarity to human proteins. Predicted bacterial protein targets (Additional File 2) were run with BLAST against the human proteome. All significant sequence matches are recorded here. [file 1471-2105-11-195-S3.XLS]

## Sheet: Sheet1
Predicted Bacterial Protein Targets with Sequence Similarity to Human Proteins
query id	subject ids	% identity	% positives	evalue	bit score
sp|P0A6E6|ATPE_ECOLI	gi|4502297|ref|NP_001678.1|;gi|50345991|ref|NP_001001975.1|	28.97	47.66	0.001	38.5
sp|P0A6T5|GCH1_ECOLI	gi|4503949|ref|NP_000152.1|;gi|66932968|ref|NP_001019195.1|	37	53.5	3e-30	127
sp|P0A6T5|GCH1_ECOLI	gi|66932970|ref|NP_001019241.1|	37.11	51.57	2e-20	94
sp|P0A6T5|GCH1_ECOLI	gi|66932972|ref|NP_001019242.1|	37.11	51.57	2e-20	94
sp|P0A7B3|PPNK_ECOLI	gi|55743112|ref|NP_075394.3|	28.57	49.42	3e-19	90.1
sp|P0A7J7|RL11_ECOLI	gi|7705618|ref|NP_057134.1|	40.28	61.81	9e-25	108
sp|P0A7J7|RL11_ECOLI	gi|25306275|ref|NP_733935.1|	39.72	60.99	2e-24	107
sp|P0A7J7|RL11_ECOLI	gi|25306272|ref|NP_733934.1|	38.14	61.02	5e-17	82.8
sp|P0A7K6|RL19_ECOLI	gi|94557305|ref|NP_055578.2|	31.4	46.51	0.0001	41.6
sp|P0A7L8|RL27_ECOLI	gi|7706057|ref|NP_057588.1|	43.04	63.29	2e-09	57.4
sp|P0A7N9|RL33_ECOLI	gi|4759048|ref|NP_004882.1|	44.44	66.67	0.0002	41.2
sp|P0A7P5|RL34_ECOLI	gi|13027606|ref|NP_076426.1|	46.15	64.1	0.004	37
sp|P0A7Q6|RL36_ECOLI	gi|20806105|ref|NP_115868.1|	45.95	62.16	0.002	37.4
sp|P0A7R9|RS11_ECOLI	gi|16554609|ref|NP_073750.2|	44.55	60	7e-19	89
sp|P0A7R9|RS11_ECOLI	gi|5032051|ref|NP_005608.1|;gi|68160915|ref|NP_001020241.1|;gi|68160922|ref|NP_001020242.1|	41.82	55.45	2e-16	80.5
sp|P0A7R9|RS11_ECOLI	gi|28872740|ref|NP_789775.1|	39.32	56.41	1e-15	78.6
sp|P0A7R9|RS11_ECOLI	gi|88942505|ref|XP_935199.1|;gi|88947038|ref|XP_947805.1|;gi|169161737|ref|XP_001720107.1|	39.09	52.73	1e-14	75.1
sp|P0A7T3|RS16_ECOLI	gi|7705626|ref|NP_057149.1|	44	68	5e-14	73.2
sp|P0A7V3|RS3_ECOLI	gi|15718687|ref|NP_000996.2|	28.09	47.19	3e-06	47
sp|P0A7W1|RS5_ECOLI	gi|51458539|ref|XP_496363.1|;gi|88947729|ref|XP_947517.1|;gi|169160730|ref|XP_001726594.1|	26	46	1e-09	58.2
sp|P0A7W1|RS5_ECOLI	gi|88976655|ref|XP_935271.1|;gi|88981109|ref|XP_943197.1|	28.29	48.03	2e-09	57.8
sp|P0A7W1|RS5_ECOLI	gi|169204984|ref|XP_001720431.1|;gi|169205506|ref|XP_001726570.1|	27.33	46.67	3e-09	57.4
sp|P0A7W1|RS5_ECOLI	gi|15055539|ref|NP_002943.2|	27.33	46.67	3e-09	57
sp|P0A7W1|RS5_ECOLI	gi|169204986|ref|XP_001720437.1|;gi|169205508|ref|XP_001726571.1|	27.33	46.67	3e-09	57
sp|P0A7W1|RS5_ECOLI	gi|13994259|ref|NP_114108.1|	27.21	47.62	6e-09	56.2
sp|P0A7W1|RS5_ECOLI	gi|169204454|ref|XP_001723754.1|	26.67	46	1e-08	54.7
sp|P0A7W1|RS5_ECOLI	gi|169204456|ref|XP_001723757.1|	26.67	46	1e-08	54.7
sp|P0A7W7|RS8_ECOLI	gi|14165469|ref|NP_001010.2|;gi|71772415|ref|NP_001025180.1|	28.78	46.04	3e-05	43.9
sp|P0A7W7|RS8_ECOLI	gi|88980364|ref|XP_942213.1|;gi|169166969|ref|XP_001721410.1|	26.09	47.1	5e-05	42.7
sp|P0A7W7|RS8_ECOLI	gi|88974669|ref|XP_373027.3|	26.09	46.38	8e-05	42.4
sp|P0A7W7|RS8_ECOLI	gi|113420404|ref|XP_001127371.1|;gi|169173286|ref|XP_001720813.1|	23.19	45.65	0.0003	40.4
sp|P0A7W7|RS8_ECOLI	gi|113420096|ref|XP_001129390.1|	24.64	45.65	0.0005	39.7
sp|P0A8Z0|YCIA_ECOLI	gi|32528286|ref|NP_863656.1|	31.93	48.74	2e-07	50.8
sp|P0A8Z0|YCIA_ECOLI	gi|32528286|ref|NP_863656.1|	22.58	41.94	0.0007	39.3
sp|P0A8Z0|YCIA_ECOLI	gi|32528284|ref|NP_863655.1|	31.93	48.74	2e-07	50.8
sp|P0A8Z0|YCIA_ECOLI	gi|32528284|ref|NP_863655.1|	23.08	43.96	0.001	38.5
sp|P0A8Z0|YCIA_ECOLI	gi|75709208|ref|NP_009205.3|	31.93	48.74	2e-07	50.8
sp|P0A8Z0|YCIA_ECOLI	gi|75709208|ref|NP_009205.3|	24.42	44.19	0.001	38.5
sp|P0A8Z0|YCIA_ECOLI	gi|32528282|ref|NP_863654.1|	31.93	48.74	3e-07	50.4
sp|P0A8Z0|YCIA_ECOLI	gi|32528282|ref|NP_863654.1|	23.47	42.86	0.0007	39.3
sp|P0A901|BLC_ECOLI	gi|4502163|ref|NP_001638.1|	34.09	46.02	6e-15	76.3
sp|P0A968|CSPD_ECOLI	gi|20070160|ref|NP_003642.2|	40.54	58.11	6e-08	52.8
sp|P0A968|CSPD_ECOLI	gi|156415990|ref|NP_057066.2|	39.39	59.09	2e-07	51.2
sp|P0A968|CSPD_ECOLI	gi|34098946|ref|NP_004550.2|	39.39	59.09	2e-07	51.2
sp|P0A968|CSPD_ECOLI	gi|13375938|ref|NP_078950.1|	37.1	53.23	4e-06	46.6
sp|P0A968|CSPD_ECOLI	gi|51972214|ref|NP_001004317.1|	40.32	53.23	8e-06	45.8
sp|P0A968|CSPD_ECOLI	gi|24307959|ref|NP_055275.1|	54.55	66.67	0.0001	42
sp|P0A968|CSPD_ECOLI	gi|109715854|ref|NP_001035941.1|;gi|109715858|ref|NP_055131.2|	51.52	60.61	0.0007	39.3
sp|P0A972|CSPE_ECOLI	gi|20070160|ref|NP_003642.2|	44.29	62.86	5e-11	62.8
sp|P0A972|CSPE_ECOLI	gi|34098946|ref|NP_004550.2|	44.29	62.86	7e-11	62.4
sp|P0A972|CSPE_ECOLI	gi|156415990|ref|NP_057066.2|	42.65	61.76	2e-10	60.8
sp|P0A972|CSPE_ECOLI	gi|51972214|ref|NP_001004317.1|	42.65	54.41	1e-07	52
sp|P0A972|CSPE_ECOLI	gi|13375938|ref|NP_078950.1|	41.18	51.47	2e-07	50.8
sp|P0A972|CSPE_ECOLI	gi|24307959|ref|NP_055275.1|	48	66	2e-06	47.4
sp|P0A972|CSPE_ECOLI	gi|109715854|ref|NP_001035941.1|;gi|109715858|ref|NP_055131.2|	42.31	57.69	5e-06	46.2
sp|P0A976|CSPF_ECOLI	gi|20070160|ref|NP_003642.2|	32.39	54.93	0.002	37.7
sp|P0A976|CSPF_ECOLI	gi|34098946|ref|NP_004550.2|	32.39	54.93	0.003	37
sp|P0A978|CSPG_ECOLI	gi|20070160|ref|NP_003642.2|	43.06	63.89	3e-11	63.9
sp|P0A978|CSPG_ECOLI	gi|34098946|ref|NP_004550.2|	43.06	63.89	5e-11	62.8
sp|P0A978|CSPG_ECOLI	gi|156415990|ref|NP_057066.2|	42.03	62.32	1e-09	58.5
sp|P0A978|CSPG_ECOLI	gi|51972214|ref|NP_001004317.1|	41.27	55.56	2e-07	50.8
sp|P0A978|CSPG_ECOLI	gi|13375938|ref|NP_078950.1|	36.51	53.97	2e-06	47.4
sp|P0A978|CSPG_ECOLI	gi|24307959|ref|NP_055275.1|	50	78.12	0.0001	41.6
sp|P0A978|CSPG_ECOLI	gi|109715854|ref|NP_001035941.1|;gi|109715858|ref|NP_055131.2|	46.88	65.62	0.0002	41.2
sp|P0AB65|ACYP_ECOLI	gi|20149322|ref|NP_612457.1|	37.65	56.47	1e-09	58.2
sp|P0AB65|ACYP_ECOLI	gi|4557245|ref|NP_001098.1|	36.92	63.08	5e-08	52.8
sp|P0ABW0|HCAC_ECOLI	gi|21389617|ref|NP_653305.1|	28.72	45.74	9e-07	48.9
sp|P0ABW0|HCAC_ECOLI	gi|65787454|ref|NP_001018070.1|	28.72	45.74	1e-06	48.5
sp|P0AC62|GLRX3_ECOLI	gi|37537704|ref|NP_932066.1|	34.94	55.42	1e-08	55.1
sp|P0AC62|GLRX3_ECOLI	gi|113414644|ref|XP_001130163.1|	35.29	55.29	1e-08	55.1
sp|P0AC62|GLRX3_ECOLI	gi|113415214|ref|XP_001129642.1|	35.29	55.29	1e-08	55.1
sp|P0AC62|GLRX3_ECOLI	gi|21361507|ref|NP_057150.2|	34.94	55.42	1e-08	54.7
sp|P0AC62|GLRX3_ECOLI	gi|4504025|ref|NP_002055.1|;gi|169646776|ref|NP_001112362.1|	32.95	53.41	1e-07	52
sp|P0AC62|GLRX3_ECOLI	gi|183396806|ref|NP_001116860.1|;gi|169168078|ref|XP_001725242.1|;gi|169168388|ref|XP_001722910.1|	32.14	54.76	4e-07	50.1
sp|P0AC62|GLRX3_ECOLI	gi|95113651|ref|NP_006532.2|	26.39	50	0.003	37
sp|P0AC62|GLRX3_ECOLI	gi|122937349|ref|NP_001073945.1|	25.84	47.19	0.009	35.4
sp|P0ACJ8|CRP_ECOLI	gi|27886651|ref|NP_775115.1|	30.68	54.55	3e-06	47.4
sp|P0ACJ8|CRP_ECOLI	gi|13540549|ref|NP_110406.1|	30.68	54.55	3e-06	47
sp|P0ACJ8|CRP_ECOLI	gi|156071470|ref|NP_001185.3|	35.63	55.17	5e-06	46.2
sp|P0ACJ8|CRP_ECOLI	gi|169213656|ref|XP_001718903.1|	35.63	55.17	7e-06	45.8
sp|P0ACJ8|CRP_ECOLI	gi|4557729|ref|NP_000229.1|	27.78	52.22	8e-06	45.8
sp|P0ACJ8|CRP_ECOLI	gi|26051273|ref|NP_742054.1|	27.78	52.22	8e-06	45.4
sp|P0ACJ8|CRP_ECOLI	gi|27886653|ref|NP_150375.2|	26.67	55.56	1e-05	45.4
sp|P0ACJ8|CRP_ECOLI	gi|116325989|ref|NP_066550.2|	32.18	54.02	3e-05	43.9
sp|P0ACJ8|CRP_ECOLI	gi|4885407|ref|NP_005468.1|	32.95	54.55	4e-05	43.5
sp|P0ACJ8|CRP_ECOLI	gi|4758958|ref|NP_004148.1|	29.7	50.5	8e-05	42.4
sp|P0ACJ8|CRP_ECOLI	gi|4506063|ref|NP_002725.1|;gi|47132581|ref|NP_997636.1|;gi|47132583|ref|NP_997637.1|	28.41	53.41	0.0002	41.2
sp|P0ACJ8|CRP_ECOLI	gi|27886667|ref|NP_653234.2|	30.95	58.33	0.0002	40.8
sp|P0ACJ8|CRP_ECOLI	gi|155030206|ref|NP_001093867.1|	28.4	55.56	0.0002	40.8
sp|P0ACJ8|CRP_ECOLI	gi|6912446|ref|NP_036417.1|	28.7	50	0.0003	40.8
sp|P0ACJ8|CRP_ECOLI	gi|155030204|ref|NP_008954.2|	28.4	55.56	0.0003	40.8
sp|P0ACJ8|CRP_ECOLI	gi|38569493|ref|NP_036416.1|	27.43	45.13	0.0005	39.7
sp|P0ACJ8|CRP_ECOLI	gi|10835242|ref|NP_006249.1|	32.56	52.33	0.0005	39.7
sp|P0ACJ8|CRP_ECOLI	gi|148612818|ref|NP_001091982.1|	32.56	52.33	0.0006	39.7
sp|P0ACJ8|CRP_ECOLI	gi|148747859|ref|NP_001092001.1|	27.78	48.89	0.0008	38.9
sp|P0ACJ8|CRP_ECOLI	gi|20070215|ref|NP_006096.2|;gi|148747862|ref|NP_001092002.1|	27.78	48.89	0.0009	38.9
sp|P0ACJ8|CRP_ECOLI	gi|38327037|ref|NP_065948.1|	26.83	47.56	0.001	38.5
sp|P0ACJ8|CRP_ECOLI	gi|4504831|ref|NP_002229.1|	28.44	47.71	0.003	37
sp|P0ACJ8|CRP_ECOLI	gi|27437001|ref|NP_758872.1|	28.44	47.71	0.003	37
sp|P0ACJ8|CRP_ECOLI	gi|148727290|ref|NP_689499.3|	21.62	45.95	0.005	36.6
sp|P0ACJ8|CRP_ECOLI	gi|148727335|ref|NP_001092007.1|	21.62	45.95	0.005	36.2
sp|P0ACJ8|CRP_ECOLI	gi|18201890|ref|NP_543024.1|	28.17	49.3	0.009	35.4
sp|P0ADY3|RL14_ECOLI	gi|4506605|ref|NP_000969.1|	40.95	58.1	6e-11	62.8
sp|P0ADY7|RL16_ECOLI	gi|8923448|ref|NP_060310.1|	31.36	50.85	2e-08	54.7
sp|P0ADZ0|RL23_ECOLI	gi|113422780|ref|XP_001133867.1|;gi|169202745|ref|XP_001722228.1|	37.35	53.01	2e-05	44.7
sp|P0ADZ0|RL23_ECOLI	gi|113422326|ref|XP_001133763.1|	37.35	53.01	2e-05	44.3
sp|P0ADZ0|RL23_ECOLI	gi|17105394|ref|NP_000975.2|;gi|148727349|ref|NP_001087227.2|	35.9	53.85	3e-05	43.9
sp|P0ADZ0|RL23_ECOLI	gi|156104854|ref|NP_001095138.1|	34.94	53.01	3e-05	43.5
sp|P0ADZ0|RL23_ECOLI	gi|27436904|ref|NP_066957.2|	28.77	50.68	0.0002	40.8
sp|P0ADZ0|RL23_ECOLI	gi|169206362|ref|XP_001715895.1|	32.86	55.71	0.0003	40.4
sp|P0ADZ0|RL23_ECOLI	gi|169161242|ref|XP_934940.2|	35.09	61.4	0.0004	40
sp|P0ADZ0|RL23_ECOLI	gi|42627895|ref|NP_976047.1|;gi|45238851|ref|NP_982307.1|	35.09	61.4	0.0005	39.7
sp|P0ADZ0|RL23_ECOLI	gi|113414449|ref|XP_001129776.1|;gi|113415005|ref|XP_001131315.1|;gi|169165473|ref|XP_001717915.1|	42.55	63.83	0.004	36.6
sp|P0AFI7|PDXH_ECOLI	gi|8922498|ref|NP_060599.1|	43.82	60.67	1e-37	151
sp|P0AG63|RS17_ECOLI	gi|4506681|ref|NP_001006.1|	39.51	55.56	1e-05	45.4
sp|P0AG63|RS17_ECOLI	gi|7705425|ref|NP_057053.1|	30.3	51.52	0.0003	40.4
sp|P0AGL5|YFJG_ECOLI	gi|151101386|ref|NP_001092807.1|	27.54	47.83	3e-11	63.5
sp|P0AGL5|YFJG_ECOLI	gi|151101384|ref|NP_653177.3|	28.24	48.09	5e-11	63.2
sp|P0AGL5|YFJG_ECOLI	gi|13376737|ref|NP_079423.1|	25.69	45.83	5e-10	59.7
sp|P0C018|RL18_ECOLI	gi|21265080|ref|NP_054880.2|	39.19	59.46	7e-06	45.8
sp|P0C054|IBPA_ECOLI	gi|7657146|ref|NP_055180.1|	28.42	47.37	6e-05	42.7
sp|P0C054|IBPA_ECOLI	gi|4503055|ref|NP_000385.1|	22.33	41.75	0.005	36.2
sp|P11290|YIBD_ECOLI	gi|4503363|ref|NP_003850.1|	28.57	49.58	7e-08	52.8
sp|P11290|YIBD_ECOLI	gi|57770468|ref|NP_001009905.1|	23.97	48.76	1e-06	48.1
sp|P11290|YIBD_ECOLI	gi|8393412|ref|NP_059113.1|	31.9	50	3e-05	43.5
sp|P11290|YIBD_ECOLI	gi|7019323|ref|NP_037470.1|	26.92	46.15	0.0001	41.6
sp|P26647|PLSC_ECOLI	gi|5453718|ref|NP_006402.1|;gi|15100175|ref|NP_116130.2|	28.09	46.38	2e-26	114
sp|P26647|PLSC_ECOLI	gi|6041665|ref|NP_006403.2|	27.71	45.89	1e-23	105
sp|P26647|PLSC_ECOLI	gi|69122971|ref|NP_001012745.1|	21.65	36.8	6e-08	52.8
sp|P26647|PLSC_ECOLI	gi|33946291|ref|NP_079106.3|	23.63	41.21	0.0008	38.9
sp|P26647|PLSC_ECOLI	gi|47086907|ref|NP_060309.2|	26.57	41.96	0.003	37
sp|P26647|PLSC_ECOLI	gi|61743952|ref|NP_060831.2|	28.72	46.81	0.004	36.6
sp|P28369|RFH_ECOLI	gi|34577120|ref|NP_004285.2|	51.67	70	8e-12	65.5
sp|P28369|RFH_ECOLI	gi|166795303|ref|NP_061914.3|	54.39	66.67	2e-10	61.2
sp|P28369|RFH_ECOLI	gi|22748627|ref|NP_689482.1|;gi|219879802|ref|NP_001137377.1|	36.23	55.07	3e-06	47.4
sp|P28369|RFH_ECOLI	gi|166795305|ref|NP_001107656.1|	63.33	76.67	5e-05	43.1
sp|P28634|YAEB_ECOLI	gi|118600979|ref|NP_057565.3|	40.74	60	6e-24	105
sp|P30131|HYPF_ECOLI	gi|58761510|ref|NP_078916.3|	32.03	48.37	5e-06	46.2
sp|P30131|HYPF_ECOLI	gi|31377839|ref|NP_079303.2|	32.5	41.25	0.001	38.1
sp|P30131|HYPF_ECOLI	gi|37622341|ref|NP_932172.1|;gi|37622345|ref|NP_003413.2|	27.61	38.06	0.004	37
sp|P30131|HYPF_ECOLI	gi|25777704|ref|NP_733787.1|	26.56	33.59	0.009	35.4
sp|P31455|YIDR_ECOLI	gi|83779014|ref|NP_005877.2|	26.85	38.93	0.007	35.8
sp|P32129|YIHG_ECOLI	gi|42558246|ref|NP_872357.2|	25.11	44.05	7e-09	55.8
sp|P32129|YIHG_ECOLI	gi|50659059|ref|NP_001002257.1|	25.11	44.05	7e-09	55.8
sp|P32129|YIHG_ECOLI	gi|61743952|ref|NP_060831.2|	20.57	41.77	6e-08	52.8
sp|P32129|YIHG_ECOLI	gi|9910392|ref|NP_064518.1|	23.91	42.39	8e-08	52.4
sp|P32129|YIHG_ECOLI	gi|9910394|ref|NP_064517.1|;gi|83267874|ref|NP_001032642.1|	26.34	43.55	1e-07	51.6
sp|P32138|YIHQ_ECOLI	gi|153791946|ref|NP_065753.2|	24.64	44.41	6e-25	109
sp|P32138|YIHQ_ECOLI	gi|88900491|ref|NP_938149.2|	25.93	39.89	2e-22	101
sp|P32138|YIHQ_ECOLI	gi|38202257|ref|NP_938148.1|	25.93	39.89	2e-22	100
sp|P32138|YIHQ_ECOLI	gi|66346737|ref|NP_937784.2|	25.69	40.3	5e-20	92.8
sp|P32138|YIHQ_ECOLI	gi|119393891|ref|NP_000143.2|;gi|119393893|ref|NP_001073271.1|;gi|119393895|ref|NP_001073272.1|	23.1	39.31	2e-18	87.8
sp|P32138|YIHQ_ECOLI	gi|4758712|ref|NP_004659.1|	27.69	38.43	1e-15	78.2
sp|P32138|YIHQ_ECOLI	gi|4758712|ref|NP_004659.1|	28.81	42.37	6e-15	75.9
sp|P32138|YIHQ_ECOLI	gi|169171979|ref|XP_941326.3|	28.81	42.8	3e-15	77
sp|P32138|YIHQ_ECOLI	gi|169171979|ref|XP_941326.3|	28.81	42.37	5e-14	72.8
sp|P32138|YIHQ_ECOLI	gi|157364974|ref|NP_001032.2|	22.54	42.25	8e-10	58.9
sp|P32138|YIHQ_ECOLI	gi|157364974|ref|NP_001032.2|	26.81	41.28	1e-09	58.2
sp|P36995|CSPB_ECOLI	gi|20070160|ref|NP_003642.2|	42.67	61.33	9e-11	62
sp|P36995|CSPB_ECOLI	gi|34098946|ref|NP_004550.2|	43.66	63.38	3e-10	60.5
sp|P36995|CSPB_ECOLI	gi|156415990|ref|NP_057066.2|	42.65	61.76	6e-10	59.3
sp|P36995|CSPB_ECOLI	gi|51972214|ref|NP_001004317.1|	44.44	58.73	1e-08	54.7
sp|P36995|CSPB_ECOLI	gi|13375938|ref|NP_078950.1|	41.27	57.14	7e-08	52.4
sp|P36995|CSPB_ECOLI	gi|109715854|ref|NP_001035941.1|;gi|109715858|ref|NP_055131.2|	37.31	53.73	1e-05	45.1
sp|P36995|CSPB_ECOLI	gi|24307959|ref|NP_055275.1|	40.82	65.31	5e-05	43.1
sp|P37128|NUDK_ECOLI	gi|37594467|ref|NP_803877.2|	29.73	45.27	1e-09	58.2
sp|P37128|NUDK_ECOLI	gi|37594464|ref|NP_054861.2|	30.43	46.09	0.0003	40.4
sp|P37757|YDDE_ECOLI	gi|62177133|ref|NP_071412.2|	29.92	45.28	2e-18	87.4
sp|P37757|YDDE_ECOLI	gi|74316009|ref|NP_001028255.1|	29.53	45.67	2e-18	87.4
sp|P39371|NANM_ECOLI	gi|55741643|ref|NP_065856.1|	33.71	52.81	5e-07	49.7
sp|P39371|NANM_ECOLI	gi|45643138|ref|NP_277030.2|	24.89	41.35	3e-06	47
sp|P39371|NANM_ECOLI	gi|169207203|ref|XP_001714760.1|;gi|169207582|ref|XP_944663.3|	28.79	40.15	5e-06	46.2
sp|P39371|NANM_ECOLI	gi|169207203|ref|XP_001714760.1|;gi|169207582|ref|XP_944663.3|	34.09	45.45	3e-05	43.9
sp|P39371|NANM_ECOLI	gi|169207005|ref|XP_001716948.1|	28.79	40.15	5e-06	46.2
sp|P39371|NANM_ECOLI	gi|169207005|ref|XP_001716948.1|	34.09	45.45	3e-05	43.9
sp|P39371|NANM_ECOLI	gi|158508542|ref|NP_001103467.1|	28.79	40.15	7e-06	45.8
sp|P39371|NANM_ECOLI	gi|158508542|ref|NP_001103467.1|	34.09	45.45	4e-05	43.1
sp|P39371|NANM_ECOLI	gi|27734909|ref|NP_775817.1|	30.3	42.42	2e-05	44.3
sp|P39371|NANM_ECOLI	gi|24308181|ref|NP_061335.1|	22.93	39.85	3e-05	43.5
sp|P39371|NANM_ECOLI	gi|16945972|ref|NP_476502.1|	26.79	41.96	6e-05	42.7
sp|P39371|NANM_ECOLI	gi|24475847|ref|NP_006460.2|	34.88	46.51	0.0001	42
sp|P39371|NANM_ECOLI	gi|62988272|ref|NP_085127.1|	34.21	52.63	0.0002	41.2
sp|P39371|NANM_ECOLI	gi|62955044|ref|NP_061867.1|	30.3	49.49	0.0002	41.2
sp|P39371|NANM_ECOLI	gi|148664248|ref|NP_997218.2|	30.51	41.53	0.0004	40
sp|P39371|NANM_ECOLI	gi|88954985|ref|XP_945468.1|	35.06	48.05	0.0004	40
sp|P39371|NANM_ECOLI	gi|109150407|ref|NP_569713.2|	21.96	34.12	0.0004	40
sp|P39371|NANM_ECOLI	gi|14780904|ref|NP_065917.1|	26.85	37.04	0.0006	39.7
sp|P39371|NANM_ECOLI	gi|26190616|ref|NP_751943.1|	25.73	38.01	0.0006	39.3
sp|P39371|NANM_ECOLI	gi|169163656|ref|XP_001717585.1|	35.06	46.75	0.0006	39.3
sp|P39371|NANM_ECOLI	gi|38327516|ref|NP_689646.2|;gi|38327518|ref|NP_940841.1|	23.79	40.29	0.0009	38.9
sp|P39371|NANM_ECOLI	gi|55925604|ref|NP_079286.2|	31.71	47.56	0.001	38.9
sp|P39371|NANM_ECOLI	gi|11545731|ref|NP_071324.1|	27.74	41.29	0.001	38.5
sp|P39371|NANM_ECOLI	gi|51479184|ref|NP_001003760.2|	21.62	37.84	0.001	38.1
sp|P39371|NANM_ECOLI	gi|55770880|ref|NP_001007076.1|	36.9	44.05	0.002	38.1
sp|P39371|NANM_ECOLI	gi|65289632|ref|NP_950240.2|	35.23	43.18	0.002	37.7
sp|P39371|NANM_ECOLI	gi|65289292|ref|NP_057074.3|	36.9	44.05	0.002	37.7
sp|P39371|NANM_ECOLI	gi|38194229|ref|NP_938073.1|	34.15	43.9	0.002	37.7
sp|P39371|NANM_ECOLI	gi|40807500|ref|NP_055273.2|	35.23	46.59	0.003	37.4
sp|P39371|NANM_ECOLI	gi|44917619|ref|NP_055812.1|	30.77	41.03	0.003	37
sp|P45425|NANK_ECOLI	gi|4885285|ref|NP_005467.1|	26.3	42.91	7e-09	55.8
sp|P45425|NANK_ECOLI	gi|190014632|ref|NP_001121699.1|	26.3	42.91	8e-09	55.5
sp|P46854|YHHY_ECOLI	gi|13376735|ref|NP_079422.1|	29.63	53.09	1e-05	45.1
sp|P46854|YHHY_ECOLI	gi|30425526|ref|NP_848652.1|	29.7	46.53	0.0003	40.4
sp|P52060|YGGU_ECOLI	gi|21389393|ref|NP_653198.1|	32.97	60.44	9e-10	58.9
sp|P60438|RL3_ECOLI	gi|6005862|ref|NP_009139.1|	31.46	51.17	2e-24	107
sp|P60624|RL24_ECOLI	gi|22035588|ref|NP_078816.2|;gi|22035590|ref|NP_663781.1|	31.46	51.69	0.005	36.6
sp|P61175|RL22_ECOLI	gi|4506617|ref|NP_000976.1|;gi|78000186|ref|NP_001030178.1|;gi|169212979|ref|XP_001713706.1|	32.86	60	6e-05	42.7
sp|P61175|RL22_ECOLI	gi|148228985|ref|NP_001087202.1|	32.86	58.57	0.0001	42
sp|P61175|RL22_ECOLI	gi|21265040|ref|NP_054899.2|	30.3	47.47	0.0002	41.2
sp|P61175|RL22_ECOLI	gi|148235821|ref|NP_001087203.1|	31.43	58.57	0.0002	41.2
sp|P61175|RL22_ECOLI	gi|169161114|ref|XP_001717208.1|;gi|169161116|ref|XP_001717213.1|	31.43	58.57	0.0002	40.8
sp|P61175|RL22_ECOLI	gi|148232686|ref|NP_001083061.1|	31.43	58.57	0.0002	40.8
sp|P61175|RL22_ECOLI	gi|169165117|ref|XP_001719549.1|;gi|169165785|ref|XP_001719087.1|;gi|169166152|ref|XP_001717942.1|	31.43	58.57	0.0008	38.9
sp|P61175|RL22_ECOLI	gi|62530388|ref|NP_001014990.1|	32.95	50	0.001	38.5
sp|P62672|APAG_ECOLI	gi|15812188|ref|NP_208385.1|	36.59	48.78	3e-13	70.5
sp|P62672|APAG_ECOLI	gi|15812186|ref|NP_036307.2|	36.59	48.78	3e-13	70.1
sp|P62672|APAG_ECOLI	gi|7661672|ref|NP_056399.1|	28.32	51.33	6e-09	55.8
sp|P64610|YRBL_ECOLI	gi|4758194|ref|NP_004217.1|	41.18	56.86	0.007	35.8
sp|P65870|PTPS_ECOLI	gi|4506331|ref|NP_000308.1|	32.31	53.85	1e-10	61.6
sp|P75697|YAIX_ECOLI	gi|83267879|ref|NP_003898.2|	37.25	52.94	0.005	36.2
sp|P75697|YAIX_ECOLI	gi|11761621|ref|NP_068806.1|	29.07	47.67	0.009	35.4
sp|P75905|PGAC_ECOLI	gi|7019323|ref|NP_037470.1|	29.31	54.31	3e-09	57
sp|P75905|PGAC_ECOLI	gi|215276969|ref|NP_001135836.1|	25.23	46.85	0.0002	40.8
sp|P75905|PGAC_ECOLI	gi|57770468|ref|NP_001009905.1|	28.04	49.53	0.0003	40.4
sp|P75905|PGAC_ECOLI	gi|4503363|ref|NP_003850.1|	25.26	50.53	0.002	37.7
sp|P75905|PGAC_ECOLI	gi|167466171|ref|NP_001514.2|	23.7	39.31	0.006	36.2
sp|P76116|YNCE_ECOLI	gi|126012573|ref|NP_004516.2|	32.38	45.71	0.006	36.2
sp|P76586|YPHH_ECOLI	gi|190014632|ref|NP_001121699.1|	27.73	49.09	8e-14	72.4
sp|P76586|YPHH_ECOLI	gi|4885285|ref|NP_005467.1|	27.73	49.09	9e-14	72
sp|P77147|YDHT_ECOLI	gi|119220598|ref|NP_061160.2|	30.34	47.19	0.002	37.7
sp|P77712|YBAW_ECOLI	gi|76159293|ref|NP_444283.2|	32.43	51.35	0.007	35.8
sp|Q2EEQ2|RL362_ECOLI	gi|20806105|ref|NP_115868.1|	59.26	77.78	0.006	36.2
sp|Q47147|YAFJ_ECOLI	gi|4826742|ref|NP_005101.1|	36.07	49.18	0.009	35.4
sp|Q47158|YAFP_ECOLI	gi|24308203|ref|NP_065397.1|	32.05	53.85	0.0008	38.9
sp|Q47158|YAFP_ECOLI	gi|29570788|ref|NP_808779.1|	32.05	53.85	0.001	38.5
sp|Q9JMS5|YUAO_ECOLI	gi|169164588|ref|XP_001714217.1|	31.29	41.1	0.0008	38.9
sp|Q9JMS5|YUAO_ECOLI	gi|62122917|ref|NP_001014364.1|	23.86	35.23	0.005	36.2
