# Supplementary material for: Properties and identification of antibiotic drug targets
Source: BMC Bioinformatics. 2010 Apr 20;11:195. doi: 10.1186/1471-2105-11-195 (PMC2873537; doi:10.1186/1471-2105-11-195)
Supplement: Additional file 4 — New predicted targets with high similarity to essential genes. Predicted bacterial protein targets was subjected to a BLAST search against the E. coli essential genes. The 64 targets that have a high similarity to an essential gene are listed here, along with their p-values, identities and BLAST scores. [file 1471-2105-11-195-S4.XLS]

## Sheet: Table 4
New Predicted Targets with High Similarity to Essential Genes
Query sequence	Subject	Subject Description	P-value	Length	Positives
sp|P77713|YAGH_ECOLI	fig|83333.1.peg.267	Beta-xylosidase (EC 3.2.1.37)	0	L=100	P=100
sp|P0AC75|KDTA_ECOLI	fig|83333.1.peg.3569	3-deoxy-D-manno-octulosonic-acid transferase (EC 2.-.-.-)	0	L=91	P=94
sp|P76116|YNCE_ECOLI	fig|83333.1.peg.1438	hypothetical protein	0	L=100	P=93
sp|P75770|YBHN_ECOLI	fig|83333.1.peg.774	Putative membrane protein	2.68e-150	L=100	P=83
sp|P37757|YDDE_ECOLI	fig|83333.1.peg.1450	Phenazine biosynthesis protein PhzF	6.79e-178	L=100	P=100
sp|P0A7B3|PPNK_ECOLI	fig|83333.1.peg.2581	NAD kinase (EC 2.7.1.23)	3.52e-176	L=100	P=100
sp|P26647|PLSC_ECOLI	fig|83333.1.peg.2965	1-acyl-sn-glycerol-3-phosphate acyltransferase (EC 2.3.1.51)	4.58e-139	L=100	P=95
sp|P31697|FIMC_ECOLI	fig|83333.1.peg.2085	Putative chaperone protein	7.7e-24	L=90	P=52
sp|P31453|YIDP_ECOLI	fig|83333.1.peg.3620	Hypothetical transcriptional regulator yidP	1.14e-139	L=100	P=100
sp|P77263|YAGV_ECOLI	fig|83333.1.peg.285	hypothetical protein	1.56e-133	L=100	P=94
sp|P0A6T5|GCH1_ECOLI	fig|83333.1.peg.2128	GTP cyclohydrolase I (EC 3.5.4.16) type 1	1.05e-113	L=100	P=88
sp|P0A9E9|NSR_ECOLI	fig|83333.1.peg.2138	Predicted N-ribosylNicotinamide CRP-like regulator	3.65e-131	L=100	P=100
sp|P60438|RL3_ECOLI	fig|83333.1.peg.3254	LSU ribosomal protein L3p (L3e)	2.27e-119	L=100	P=100
sp|P0AA91|YEAY_ECOLI	fig|83333.1.peg.3439	Starvation lipoprotein Slp	3.37e-32	L=77	P=63
sp|P0A9I3|GCVR_ECOLI	fig|83333.1.peg.2448	Glycine cleavage system transcriptional antiactivator GcvR	3.81e-103	L=100	P=93
sp|P0A6N4|EFP_ECOLI	fig|83333.1.peg.4059	Translation elongation factor P; Translation initiation factor 5A	2.96e-110	L=100	P=100
sp|P0AG55|RL6_ECOLI	fig|83333.1.peg.3239	LSU ribosomal protein L6p (L9e)	8.2e-92	L=100	P=91
sp|P0A814|RUVC_ECOLI	fig|83333.1.peg.1847	Crossover junction endodeoxyribonuclease ruvC (EC 3.1.22.4)	1.36e-87	L=100	P=90
sp|Q47140|HCAF_ECOLI	fig|83333.1.peg.2509	3-phenylpropionate dioxygenase beta subunit (EC 1.14.1.-)	3.51e-100	L=100	P=100
sp|P0A7W1|RS5_ECOLI	fig|83333.1.peg.3237	SSU ribosomal protein S5p (S2e)	4.64e-94	L=100	P=100
sp|P0AGL5|YFJG_ECOLI	fig|83333.1.peg.2585	Putative oligoketide cyclase/lipid transport protein	1.76e-92	L=100	P=100
sp|P67762|YHBP_ECOLI	fig|83333.1.peg.3099	hypothetical protein	5.69e-86	L=100	P=100
sp|P0ADU7|YQIB_ECOLI	fig|83333.1.peg.2980	Putative cytoplasmic protein	4.97e-83	L=100	P=100
sp|P0A6E6|ATPE_ECOLI	fig|83333.1.peg.3668	ATP synthase epsilon chain (EC 3.6.3.14)	1.02e-69	L=100	P=90
sp|P0A8Y8|YBDB_ECOLI	fig|83333.1.peg.1670	hypothetical protein	1.89e-39	L=99	P=67
sp|P0AAW5|YBHQ_ECOLI	fig|83333.1.peg.777	Putative inner membrane protein	4.06e-61	L=100	P=83
sp|P77781|YDII_ECOLI	fig|83333.1.peg.1670	hypothetical protein	3.39e-78	L=100	P=100
sp|P0A8Z3|YBGC_ECOLI	fig|83333.1.peg.729	4-hydroxybenzoyl-CoA thioesterase family active site	6.54e-78	L=100	P=100
sp|P0A8Z0|YCIA_ECOLI	fig|83333.1.peg.1240	Putative acyl-coA hydrolase	3.18e-76	L=100	P=100
sp|P0A7W7|RS8_ECOLI	fig|83333.1.peg.3240	SSU ribosomal protein S8p (S15Ae)	3.45e-73	L=100	P=100
sp|P28911|YHHH_ECOLI	fig|83333.1.peg.494	hypothetical protein	1.17e-24	L=75	P=69
sp|P24224|ACPS_ECOLI	fig|83333.1.peg.2533	Holo-[acyl-carrier protein] synthase (EC 2.7.8.7)	1.23e-62	L=100	P=89
sp|P0ADY3|RL14_ECOLI	fig|83333.1.peg.3244	LSU ribosomal protein L14p (L23e)	3.22e-68	L=100	P=100
sp|P0AG74|RUSA_ECOLI	fig|83333.1.peg.546	Crossover junction endodeoxyribonuclease rusA (EC 3.1.22.-)	8.42e-70	L=100	P=100
sp|P0C018|RL18_ECOLI	fig|83333.1.peg.3238	LSU ribosomal protein L18p (L5e)	1.63e-48	L=100	P=79
sp|P0A7K6|RL19_ECOLI	fig|83333.1.peg.2573	LSU ribosomal protein L19p	6.1e-64	L=100	P=100
sp|P76402|YEGP_ECOLI	fig|83333.1.peg.2056	hypothetical protein	1.7e-61	L=100	P=100
sp|P0AAU5|YBFB_ECOLI	fig|83333.1.peg.693	hypothetical protein	1.14e-56	L=100	P=100
sp|P75987|IRAM_ECOLI	fig|83333.1.peg.1145	Enhancing lycopene biosynthesis protein 1	3.12e-59	L=100	P=100
sp|P0ABW0|HCAC_ECOLI	fig|83333.1.peg.2510	3-phenylpropionate dioxygenase ferredoxin subunit	4.68e-60	L=100	P=100
sp|P07013|PRIB_ECOLI	fig|83333.1.peg.4111	Primosomal replication protein N	5.86e-59	L=100	P=100
sp|P60624|RL24_ECOLI	fig|83333.1.peg.3243	LSU ribosomal protein L24p (L26e)	2.38e-55	L=100	P=100
sp|P76163|YDFV_ECOLI	fig|83333.1.peg.1553	hypothetical protein	9.87e-42	L=100	P=78
sp|P0ADZ0|RL23_ECOLI	fig|83333.1.peg.3252	LSU ribosomal protein L23p (L23Ae)	5.17e-43	L=100	P=83
sp|P68661|YBCO_ECOLI	fig|83333.1.peg.545	hypothetical protein	7.78e-54	L=100	P=100
sp|P77519|YDDL_ECOLI	fig|83333.1.peg.1458	putative outer membrane porin protein	1.12e-52	L=100	P=100
sp|P0AEJ8|EUTN_ECOLI	fig|83333.1.peg.2424	Ethanolamine utilization polyhedral-body-like protein EutN	7.4e-52	L=100	P=100
sp|P0C077|RELE_ECOLI	fig|83333.1.peg.1551	RelE antibacterial toxin protein	1.02e-50	L=100	P=100
sp|P68919|RL25_ECOLI	fig|83333.1.peg.2160	LSU ribosomal protein L25p	2.41e-52	L=100	P=100
sp|P0AG63|RS17_ECOLI	fig|83333.1.peg.3245	SSU ribosomal protein S17p (S11e)	1.36e-45	L=100	P=100
sp|P0AC62|GLRX3_ECOLI	fig|83333.1.peg.1640	Probable monothiol glutaredoxin ydhD	1.67e-07	L=87	P=53
sp|P0A7T3|RS16_ECOLI	fig|83333.1.peg.2576	SSU ribosomal protein S16p	1.5e-44	L=100	P=100
sp|P0AC65|NRDH_ECOLI	fig|83333.1.peg.2634	Glutaredoxin-like protein nrdH	9.27e-46	L=100	P=100
sp|P76156|YDFO_ECOLI	fig|83333.1.peg.556	putative envelope protein	1.35e-62	L=100	P=91
sp|P77599|YFCS_ECOLI	fig|83333.1.peg.709	Putative chaperone	3.71e-43	L=89	P=60
sp|P77616|YQIH_ECOLI	fig|83333.1.peg.709	Putative chaperone	1.21e-46	L=83	P=61
sp|P33128|ECPD_ECOLI	fig|83333.1.peg.2085	Putative chaperone protein	1.23e-31	L=99	P=53
sp|P75749|YBGP_ECOLI	fig|83333.1.peg.709	Putative chaperone	1.53e-144	L=100	P=100
sp|P33342|YEHC_ECOLI	fig|83333.1.peg.2085	Putative chaperone protein	9.54e-139	L=100	P=100
sp|P75856|YCBR_ECOLI	fig|83333.1.peg.709	Putative chaperone	4.1e-23	L=101	P=51
sp|P42914|YRAI_ECOLI	fig|83333.1.peg.2085	Putative chaperone protein	7.13e-26	L=93	P=51
sp|P77249|SFMC_ECOLI	fig|83333.1.peg.709	Putative chaperone	1.58e-22	L=88	P=55
sp|P0A6Q6|FABZ_ECOLI	fig|83333.1.peg.180	(3R)-hydroxymyristoyl-[acyl carrier protein] dehydratase (EC 4.2.1.-)	3.41e-86	L=100	P=100
sp|P75988|YCGX_ECOLI	fig|83333.1.peg.1146	hypothetical protein	1.75e-78	L=100	P=100
