# Supplementary material for: Properties and identification of antibiotic drug targets
Source: BMC Bioinformatics. 2010 Apr 20;11:195. doi: 10.1186/1471-2105-11-195 (PMC2873537; doi:10.1186/1471-2105-11-195)
Supplement: Additional file 5 — Comparison to global functional atlas of E. coli. Hu et al. analysed E. coli orphan proteins, giving many new functional assignments [11]. In particular, they assigned 191 to categories associated with antibiotic drug targets. Here we compare our predicted target proteins to this global functional atlas, giving 40 common proteins that are particularly promising targets. [file 1471-2105-11-195-S5.XLS]

## Sheet: Raw (cell envelope)
Table S18 - Raw colony sizes of the orphan and annotated genes used in the gene set analysis to determine
the significant orphan and annotated gene mutant phenotypes linked to the biological processes perturbed by the drugs. Copied from Hu et al. (2009)
The table shows the experimentally-measured raw colony sizes obtained for single gene deletion knockout strains (Keio collection) and hypomorphic E. coli mutants grown on plates containing rich media alone (LB control) or various concentrations of antibiotics.
A. Raw colony sizes of the orphan and annotated mutant strains exposed to antibiotics that block the formation of bacterial cell envelope
Gene assignments	Bnum	Gene	Mutants pinned on LB plate with Chlorpromazine (0.4 mM)a				Mutants pinned on LB plate with Penicillin (120 µM)				Mutants pinned on LB plate as control for Chlorpromazine screen				Mutants pinned on LB plate as control for Penicillin screen
			Rep1 b	Rep2 b	Rep3 b	Rep4 b	Rep1	Rep2	Rep3	Rep4	Rep1	Rep2	Rep3	Rep4	Rep1	Rep2	Rep3	Rep4
Orphan	b0024	yaaY	1177.5	938	1079.5	919	528	682	647.5	697	1056.5	877.5	1065	1234	502	673	675.5	740.5
Orphan	b0130	yadE	738	969	790	801	783	872	849	892	1127	1127	1118	1144	1034	1101	1027	1084
Orphan	b0209	yafD	658	685	366.5	714	1036	765	917	1035	1189.5	1511.5	841	1162.5	1114.5	1371.5	1193.5	1478
Orphan	b0224	yafK	339	408	824	883	479	563	635	659	1120	1203	876	915	848	892	1062	964
Orphan	b0227	yafL	1030	1198	1067	802	542	650	663	748	1439	774	1049	985	1165	1403	1448	1449
Orphan	b0364	yaiS	726	770	470	593	452	525	696	762	1023	876	729	740	577	613	777	813
Orphan	b0412	yajI	1091	632	1844.5	1625.5	1362.5	1267.5	1012	1245	1508	1869.5	2355	2041.5	1807.5	1997	1970.5	2208
Orphan	b0443	ybaW	1050	1241	1178	1395	801	825	878	904	855	963	1138	1213	1148	1159	1286	1303
Orphan	b0453	ybaY	1881	2011	158	172	1041	1318	1059	1088	1307	1893	1099	1222	1734	2783	1433	1530
Orphan	b0499	ylbH	350	368	1824	1850	902	955	971	991	1030	1143	957	964	1207	1234	881	888
Orphan	b0500	ybbD	465	974	1212	943	879	906	1089	1177	922	961	1145	1189	838	854	1304	1339
Orphan	b0562	ybcY	1729	1792	701	822	560	597	655	697	1143	939	1138	986	1120	1165	1191	1243
Orphan	b0567	ybcH	321	333	1317	950	467	546	1103	1159	818	911	1045	1170	638	694	768	794
Orphan	b0626	ybeM	1576	1855	195	201	1002	947	526	564	1001	1018	886	896	1104	1147	680	741
Orphan	b0631	ybeD	1450	1593	1323	1580	286	361	339	349	801	879	866	923	812	838	700	725
Orphan	b0637	ybeB	1310.5	1202.5	1602	1384.5	1344	1717	1646.5	1348.5	1149.5	1210.5	1276.5	1145	1278.5	1359	1369	1127.5
Orphan	b0658	ybeX	1104	840	755	959	841	884	581	594	1110	1113	1140	1178	1179	1251	1171	1185
Orphan	b0660	ybeZ	106	126	274	90	783	791	709	933	1051	880	1029	1110	1296	1339	1125	1225
Orphan	b0702	ybfB	308	540	541	681	623	663	856	908	1046	1298	1103	1242	735	754	821	825
Orphan	b0703	ybfO	1018	1131	347	807	1671	1684	1115	1166	1183	1236	1329	1378	1001	990	1064	1106
Orphan	b0815	ybiP	418	767	442	472	1554	1619	1414	1770	1294	1355	1576	1626	1740	1782	1637	1669
Orphan	b0844	ybjI	1067	795	332.5	276	582	621	419.5	452	928	1240.5	895.5	840	726	1135.5	1147	1003.5
Orphan	b0869	ybjT	254	215	1569.5	753.5	942	529.5	517	517.5	1111	1190	1012	980.5	1193	1184	1217	922
Orphan	b0913	ycaI	314.5	1528.5	1055.5	1742	1029.5	877	939.5	845	983	1021.5	910	891.5	1112	1037.5	1066.5	941.5
Orphan	b0917	ycaR	216	247	1101	616	730	765	634	772	726	796	1024	870	922	926	955	978
Orphan	b0919	ycbJ	1827	1883	1215	1277	473	498	822	916	1168	1282	1332	1348	1089	1124	1199	1233
Orphan	b0920	ycbC	416	559	736	824	1052	1533	520	598	1153	1402	1280	935	1422	2027	930	944
Orphan	b0926	ycbK	855	957	303	384	837	847	874	877	1005	958	796	824	1227	1244	1069	999
Orphan	b0955	ycbZ	1049	1087	1024	905	720	724	782	843	1406	967	1046	751	1437	1506	1476	1513
Orphan	b1003	yccJ	380	462	1165	564	766	767	909	925	1054	968	1005	874	773	801	1095	1127
Orphan	b1050	yceK	1443.5	1652.5	966	646	784.5	714	959	1480	1172	1105.5	1907	1292.5	1129.5	1107.5	1953.5	1391.5
Orphan	b1097	yceG	1676.5	951.5	852	762	857.5	937	616	701	1133	1094.5	1161.5	899	814.5	856	667.5	741
Orphan	b1104	ycfL	722	861	205	225	533	548	709	772	1047	1098	1056	946	1003	969	766	795
Orphan	b1105	ycfM	297	505.5	1253	208	245.5	135	401	273	1265.5	1214	1069	899	1213	700.5	879.5	960.5
Orphan	b1108	ycfP	1554.5	1339.5	1041.5	69.5	954	1187.5	858.5	901	2201.5	1594.5	1079	963.5	2020	2104	1084.5	1181
Orphan	b1213	ychQ	318	437	884	955	582	730	854	904	1010	969	1058	1147	741	783	1128	1146
Orphan	b1214	ychA	1024	1176	1376	1621	1312	1481	1330	1792	1417	1597	11	1297	1626	1758	1630	2004
Orphan	b1313	ycjQ	1554	672	617	631	670	742	741	834	1201	1237	713	718	1333	1338	1471	1693
Orphan	b1315	ycjS	1150	1705	493	506	1276	988	625	714	1076	1474	1102	1112	1454	1944	1511	1525
Orphan	b1330	ynaI	1088	989	443	654	765	806	846	956	1227	959	928	985	980	985	1060	975
Orphan	b1360	ydaV	1104	732	1159	996	601	616	577	695	1049	1053	1112	989	1072	1168	1020	989
Orphan	b1409	ynbB	432	453	511	512	736	913	438	478	1114	1257	1020	1117	1184	1246	863	883
Orphan	b1410	ynbC	1138	1230	507	585	787	792	753	843	1201	1223	1043	1066	1302	1303	1284	1342
Orphan	b1457	ydcD	508	769	435	565	1582	2128	809	852	1334	1783	1079	1193	2243	2623	1255	1421
Orphan	b1495	yddB	546	674	1302	1547	659	799	718	724	1090	929	1123	1214	662	739	826	904
Orphan	b1624	ydgJ	451.5	851.5	1509.5	431	695	1207.5	678.5	532.5	1007	1273	963.5	804	1422.5	1709.5	1084	991.5
Orphan	b1728	ydjM	1760	2020	291	648	910	996	870	904	1087	928	822	831	1119	1189	1217	1223
Orphan	b1801	yeaV	1619	1764	11	40	1083	1177	942	975	1252	1551	1320	1431	1488	2061	1518	1565
Orphan	b1806	yeaY	1016	812	807	872	1063	1077	1016	957	1120	1180	1231	1280	1321	1371	1385	1456
Orphan	b1807	yeaZ	933	499.5	677	839.5	351	355	384.5	451	1059	1149.5	761	861.5	793.5	849	871	883.5
Orphan	b1856	yebA	1783.5	882	1160	1666	1129	1089	1135	1682	833	967.5	1115	1724	1407	1457.5	1743	2537.5
Orphan	b1875	yecM	1068	360	888.5	659	1042.5	570	1086	961.5	876.5	1084.5	1333.5	1050	1184	1042	1466.5	1447.5
Orphan	b2081	yegQ	780	912	671	730	2016	2061	1137	1244	1498	1594	1075	7	2074	2191	1926	2163
Orphan	b2135	yohC	456.5	1267.5	909.5	838	550.5	1025.5	957	933	1039	970.5	1269.5	977.5	1255.5	956	1150	1136.5
Orphan	b2138	yohG	315	284	693	749	501	893	885	551	994	913	913	959	1066	1141	1081	803
Orphan	b2256	yfbH	757	943	324	376	657	735	633	687	1024	1098	940	997	770	824	1028	1029
Orphan	b2258	yfbJ	431.5	1633	1123.5	727.5	603.5	1348	797	883	785.5	753.5	1257.5	1082.5	1075	821.5	979.5	1059
Orphan	b2325	yfcL	683	755	530	742	830	941	732	827	965	991	1048	865	1292	1295	1133	1198
Orphan	b2326	yfcM	238.5	654.5	816.5	1235.5	481.5	826.5	780	849	765	1085	1053.5	1026.5	948	1306	1156.5	1083.5
Orphan	b2327	yfcA	1287	893	746	756	1489	1936	2161	2235	1925	2325	1808	1831	2596	3242	2112	2117
Orphan	b2343	yfcZ	508	601	2132	2652	1020	1029	2423	2463	1131	1136	976	983	1197	1261	1492	1518
Orphan	b2352	yfdI	1189	1267	690	1072.5	865	1004.5	749	519.5	1133.5	1048.5	1453	1290	954.5	789.5	1197	936.5
Orphan	b2361	yfdR	901	924	724	848	953	969	741	847	1283	1447	1317	1335	1309	1404	1229	1256
Orphan	b2380	ypdA	1401	2204	1586.5	900.5	1140	1659	863.5	866	1064	996	1090.5	1032	1675.5	1766	1301.5	1013
Orphan	b2520	yfhM	495	507	2	6	1357	1598	0	28	1148	1248	18	681	1705	2041	12	60
Orphan	b2562	yfhL	567	645	315	429	511	644	456	468	1094	1095	1063	1107	1203	1240	1048	1083
Orphan	b2593	yfiH	1854	1877	893	904	609	667	821	881	970	988	1542	1559	1254	1338	1530	1534
Orphan	b2660	ygaF	1590	1687	1024	1285	1322	1418	112	2	1120	1176	1261	1829	1695	2092	0	11
Orphan	b2672	ygaM	601	666	869	877	798	833	941	952	844	953	900	913	768	815	1051	1125
Orphan	b2846	yqeH	635.5	625	1481	908.5	1682.5	552	740	640	1280.5	1296.5	904.5	1144.5	1822.5	1299	1193.5	1319.5
Orphan	b2953	yggU	267	337	555	813	813	924	810	820	1349	1380	1193	1238	1179	1305	1203	1213
Orphan	b3085	ygjP	1462	1942	368	433	743	801	0	0	1023	1063	1135	1156	1105	1157	0	8
Orphan	b3170	yhbC	1942	2175	1014	1514	499	511	513	515	1173	1201	1123	1286	868	918	854	889
Orphan	b3248	yhdE	236	240	1468	2008	610	657	2146	2199	1060	926	1010	989	1675	1800	1228	1339
Orphan	b3293	yhdN	1466	1466	1793	1840	2013	2106	299	361	731	736	816	903	1081	1101	1060	1071
Orphan	b3346	yheO	335	428	405	440	910	944	812	875	1048	1119	1158	1179	1187	1221	1040	1062
Orphan	b3369	yhfL	243	374	623	738	616	635	738	886	706	828	1034	972	920	971	1349	1448
Orphan	b3407	yhgF	650	677	346	552	459	510	525	535	1042	1090	872	962	635	639	725	773
Orphan	b3483	yhhH	646	721	1359	1422	731	771	827	832	1084	1106	1193	1220	1181	1253	1070	929
Orphan	b3484	yhhI	342	417	398	565	425	430	384	425	1158	916	1085	929	1024	954	865	868
Orphan	b3499	yhiR	844	912	1046	748	473	543	476	493	944	981	1053	1132	1181	1287	1271	1282
Orphan	b3535	yhjR	909	935	558	641	774	855	557	593	1124	1153	934	951	1512	1568	1093	1095
Orphan	b3576	yiaL	645	849	670	748	573	738	627	690	883	937	864	938	1112	1151	1110	1232
Orphan	b3614	yibQ	1202	789	1219	934	786	837	590	602	1257	1308	1167	1186	1387	1426	1157	1198
Orphan	b3615	yibD	1350	1404	609	609	1342	1378	1448	6	1534	1591	1671	1937	1703	1792	2136	2643
Orphan	b3698	yidB	279	338	1043	866	317	319	657	716	690	722	1144	1205	782	824	1074	997
Orphan	b3715	yieH	1617	2216	1005	1073	1043	1128	1041	1104	1224	986	1194	1284	1829	1910	1978	1997
Orphan	b3888	yiiD	212	315	622	779	660	676	469	581	904	987	858	966	1331	1338	1032	1244
Orphan	b3943	yijE	420	485	1745	1788	1010	1222	617	715	1311	1743	1059	1123	1305	1562	1413	1431
Orphan	b4001	yjaH	456	579	1023	777	487	563	449	591	1080	923	1011	1030	1107	957	1155	881
Orphan	b4126	yjdI	1059	873	1028	921	857	886	1155	899	1040	1054	1017	950	1550	1631	1519	1529
Orphan	b4249	yjgI	725	950	1040	950	1068	996	1128	1308	1418	1421	1137	1203	1175	1183	1795	1903
Orphan	b4251	yjgJ	1043	742	1627	1853	815	893	795	831	1218	1280	1203	1301	1450	1457	1304	1356
Orphan	b4252	yjgK	1040	690	1238	1721	1203	789	1166	1315	1042	1308	1410	1516	1468	1479	1263	1576
Orphan	b4256	yjgM	606	681	676	822	1012	875	1011	1022	1131	1497	1223	1550	1468	1524	1584	1768
Orphan	b4360	yjjA	456	553	550	585	561	561	584	684	1065	1245	1100	1147	1216	1243	1156	1199
Orphan	b4378	yjjV	1198	825	490	865	1573	2186	783	848	1597	2276	1284	1335	1436	1867	1309	1329
Orphan	b4472	yhdP	764	643	1131.5	571.5	474.5	426	809	747	1211	1276.5	966	778.5	1034.5	1072	938.5	1029
Orphan	b4544	yfbW	859	941	2090	668.5	705	772	975.5	513.5	1031	1102	1150.5	981	1096	1107	1083	882
Annotated	b0085	murE	1204.5	1322	377.5	613.5	254.5	304	336	468	1182.5	680	827.5	903	583.5	607	618.5	641
Annotated	b0086	murF	495	615	761	875.5	224.5	243.5	306	312	837.5	682.5	778.5	899	575	596.5	604.5	610
Annotated	b0088	murD	337	658	722	828.5	429.5	484	788.5	873	1402.5	633.5	835	982	629.5	648	663.5	720.5
Annotated	b0090	murG	130	316	644	503.5	233	258	287.5	319	1029	924.5	824.5	881	562.5	587	599.5	613
Annotated	b0091	murC	1543	239.5	484	623.5	403	453.5	467.5	617.5	1113	705.5	740	945.5	622	641	662	693.5
Annotated	b0149	mrcB	764	785	687	734	200	203	156	163	1107	990	1038	1134	1032	1061	1007	950
Annotated	b0178	hlpA	117	59	38	67	328	363	409	434	701	963	1019	750	690	736	754	779
Annotated	b0179	lpxD	196	171.5	300	467.5	221.5	254	439.5	538	1123	1270.5	828.5	876.5	569.5	584.5	676	693.5
Annotated	b0181	lpxA	137.5	106.5	45	71.5	247	288.5	379.5	400	1008.5	1210	1154	876.5	714	726.5	748	770.5
Annotated	b0182	lpxB	1146	706.5	1371	577.5	271	284	314.5	330.5	1209	1399	923.5	961.5	621	637	655.5	674
Annotated	b0192	nlpE	1326	983	925	940	1190	1211	1277	1319	1235	1527	1279	1294	1399	1481	1509	1556
Annotated	b0241	phoE	1646	1792	1437	1636	1026	1520	1133	1228	1679	1810	1562	1770	1364	1398	1684	1750
Annotated	b0314	betT	1252	1446	1395	1421	1117	1179	630	956	1445	2110	1292	1471	1118	959	1085	975
Annotated	b0381	ddlA	649	848	1134	1162	844	887	627	697	1098	996	1205	1279	1030	884	1190	1281
Annotated	b0411	tsx	1053	874	870	950	1127	1165	667	676	1186	1359	1062	1087	1076	1176	965	974
Annotated	b0463	acrA	67	72	2	504	1045	1065	496	510	1382	1759	862	917	1866	1984	1392	1946
Annotated	b0465	kefA	1889	1996	1333	1817	1109	1255	1450	1896	846	938	1425	1951	1731	1880	1898	2128
Annotated	b0497	rhsD	318	321	203	313	839	855	632	680	1157	845	1306	969	1172	1195	723	748
Annotated	b0565	ompT	1091	1390	1945	2043	1710	1853	1930	1931	1508	1583	1557	1645	1636	1728	1867	1995
Annotated	b0569	nfrB	1408	1646	632	764	1480	1528	696	746	1267	1353	1120	1122	1431	1492	1092	1125
Annotated	b0572	cusC	1170	901	554	641	1248	1286	628	673	1097	1182	1017	1034	1099	1168	913	930
Annotated	b0574	cusB	338	359	1195	988	727	744	955	956	1151	1273	1472	1495	842	964	1200	1250
Annotated	b0587	fepE	419	553	327	369	1006	1036	1019	980	1197	1313	1254	1327	1683	1840	1612	1741
Annotated	b0632	dacA	1011	933	1067	673	1051	1076	550	562	1282	1319	1437	1451	1172	1237	1349	1359
Annotated	b0633	rlpA	360	406	1446	1667	1046	983	1010	1035	1114	954	1133	918	1143	1266	1094	1324
Annotated	b0700	rhsC	232	305	392	438	420	576	899	954	1166	1390	1007	1072	1186	927	1034	1184
Annotated	b0739	tolA	1118	719	113	37	1832	2347	664	688	1403	2060	1209	1495	1727	2607	1058	1201
Annotated	b0741	pal	31	37	419	472	148	227	1164	1295	1138	917	1094	951	1073	951	802	996
Annotated	b0759	galE	117	76	153	72	1049	976	1375	1383	1542	1636	1333	1354	1313	1428	1046	1275
Annotated	b0814	ompX	1325	1704	789	944	833	876	933	986	1070	1197	1233	1267	1508	1604	1761	1800
Annotated	b0839	dacC	1078	1667	615	777	1072	1127	824	873	1265	1425	1074	1156	1486	1563	1061	1124
Annotated	b0878	macA	610	756	1089	975	1033	1158	1572	2151	1244	1260	1535	1908	2034	2118	2457	3140
Annotated	b0891	lolA	1296	1406	176	476.5	344	370	461.5	508.5	1101	1248	1234.5	883.5	1032	1062.5	839.5	906
Annotated	b0918	kdsB	329.5	448.5	325.5	521.5	334	608	673	682	1089	972	736.5	864.5	532.5	567.5	574.5	620.5
Annotated	b0929	ompF	1072	499	616	821	1030	1045	1061	1096	1086	1129	1254	1292	1017	960	1117	1165
Annotated	b0957	ompA	247	373	27	64	449	533	288	300	1056	1433	1395	1444	1012	1034	1149	1152
Annotated	b0981	yccC	415	480	1478.5	827.5	819	823	3247.5	1430	951	964	2243	1239	1283	1317	2016	1320
Annotated	b1037	csgG	562	640	1150	970	665	685	465	482	1023	1260	1022	737	1004	1014	1062	1090
Annotated	b1049	mdoH	0	5	646	715	910	967	898	956	1368	1397	1043	1198	1074	1110	1044	1069
Annotated	b1054	lpxL	180	303	795.5	950	515.5	573.5	497.5	604.5	1500	943.5	1193.5	1365.5	1056.5	980	1165	1232
Annotated	b1081	flgJ	1068	1297	1299	1415	1497	908	1228	951	1312	1905	1342	1448	1483	1838	1413	1727
Annotated	b1106	ycfN	428	462	1517	1535	598	649	382	388	1107	1466	1033	809	1246	1482	1461	1489
Annotated	b1190	dadX	188	193	277	290	643	864	731	758	1043	951	989	999	835	938	1135	1176
Annotated	b1193	emtA	603	1807.5	239	101.5	609.5	582	912.5	457	847.5	1004.5	945.5	1093	975	1247.5	1061	967.5
Annotated	b1194	ycgR	627	636	215	323	702	808	473	492	1067	1186	1074	926	940	982	873	941
Annotated	b1215	kdsA	685.5	1973.5	226	88	183.5	252	262.5	281	1229.5	1077.5	814.5	889	560	576.5	584.5	598.5
Annotated	b1236	galU	13	34	12	30	1674	1913	1483	1586	1246	1604	1122	999	1383	1774	1023	983
Annotated	b1252	tonB	372	474	567.5	987	643	662	786	1263	1125	1126	1371	2213	1048	742	855.5	2446
Annotated	b1256	ompW	132	17	692	770	757	801	1112	1255	1015	986	1131	996	1110	1120	1317	1346
Annotated	b1325	ycjG	1119	787	463	762	763	828	1014	1030	1246	1311	1166	1229	1219	1277	1391	1503
Annotated	b1377	ompN	330	607	1114	825	924	995	1058	919	1285	1412	1363	1383	1357	1378	1657	1803
Annotated	b1456	rhsE	496	519	402	620	660	707	1093	1116	1398	953	1070	1176	1104	1145	1229	1259
Annotated	b1488	ddpX	329	412	659	805	1031	872	1054	983	1022	1089	1052	996	1246	1316	1148	1224
Annotated	b1641	slyB	389	975	1453	2052	1209	1346	1670	2585	1078	995	1639	2497	1787	1903	2159	2247
Annotated	b1661	cfa	2135	2497	402	477	1931	1966	810	929	1428	1432	1233	1267	1379	1477	1152	1252
Annotated	b1830	prc	479	507	219	503	1179	1211	1059	877	1024	1121	1024	1355	1229	1288	1131	1412
Annotated	b1855	lpxM	749	868	1369	822	1025	1118	1498	16	827	937	1466	1894	1281	1387	2091	2580
Annotated	b2000	flu	1018	1052	2125	3008	1556	1655	2589	3132	1396	1493	1717	2357	1553	1754	2298	2951
Annotated	b2010	dacD	131	187	401	499.5	622	390	1101.5	879	1004.5	966.5	1320.5	1504.5	1128	776.5	1550.5	2406
Annotated	b2027	cld	1174.5	430	488	1160.5	730.5	521	1202.5	1452.5	1163	941.5	1805	2551	1510	957	1486	2245.5
Annotated	b2028	ugd	196	325	269	309	587	727	920	944	833	844	718	845	1005	1056	1123	1223
Annotated	b2032	wbbK	525	757	187	193	873	995	785	850	1238	1304	1026	911	1384	1485	1426	1530
Annotated	b2036	glf	2	2	0	553	1109	1387	1469	1500	2	4	1	1484	1522	2218	1682	1726
Annotated	b2038	rfbC	695	895	567	680	1201	944	1095	850	912	992	551	691	1020	1144	1017	791
Annotated	b2039	rfbA	197	409	740	800	1201	1209	1195	1273	736	791	1124	1224	1264	1298	1494	1512
Annotated	b2040	rfbD	1477	1724	1964	765	1009	1027	957	1336	1031	1067	1211.5	1712	1277	1331	1413	1611
Annotated	b2041	rfbB	732	849	1127	871	733	743	526	551	950	970	1022	844	1019	1028	694	780
Annotated	b2049	cpsB	784	957	766	768	1014	975	863	900	1166	1173	1103	1150	1316	1355	1053	1100
Annotated	b2052	fcl	195	282	2033	2160	646	688	911	916	771	856	1016	924	1309	998	1144	1206
Annotated	b2053	gmd	275	287	1040	892	678	806	668	838	748	879	1043	1110	1196	821	1039	1099
Annotated	b2060	wzc	1435	2459	1128	1456	1317	1578	1071	1492	1149	1176	1366	1844	1614	1705	1864	3613
Annotated	b2074	mdtA	763	1001	738	1521	2171.5	1571.5	766	894	1491	1647.5	900	872	2131	2123	1015.5	1086.5
Annotated	b2134	pbpG	1269	600	597	842	581	734	1058	992	1260	636	1112	742	1035	1066	1325	1338
Annotated	b2215	ompC	1403	867	735	804	1313	1500	697	746	1188	1397	1291	1312	1386	1428	1050	1095
Annotated	b2233	yfaL	1017	952	105	217	663	681	615	687	1017	1108	952	969	1145	1157	1020	1046
Annotated	b2253	yfbE	681.5	1815.5	737.5	710.5	862.5	964.5	804	714	1253.5	1077	1000	945.5	1504.5	1275	1013.5	1076.5
Annotated	b2254	yfbF	760	875	186	264	1027	1027	557	559	1003	963	763	812	1055	989	820	838
Annotated	b2255	yfbG	929	971	60	78	762	786	766	781	1211	1230	1005	1036	1019	985	1069	1123
Annotated	b2257	arnT	694	704	797	868	835	874	812	964	866	948	1056	1074	1089	1137	1037	1072
Annotated	b2328	mepA	344	661	600	703	966	980	1299	1377	888	949	1153	1155	1280	1347	1305	1512
Annotated	b2351	yfdH	393	508	1610	2044	746	872	974	999	1091	1125	1011	1121	1038	1192	1076	1097
Annotated	b2378	ddg	506	657	771	849	1611	1965	1064	1192	1295	1645	1162	1287	2036	2489	1461	1476
Annotated	b2435	amiA	656	725	1782	1943	596	615	676	683	1188	1207	1086	1209	1253	785	1320	1488
Annotated	b2477	nlpB	1017	1085	1607	855	493	644	751	814	1261	1398	1301	1452	1052	1091	1258	1265
Annotated	b2519	pbpC	647	980	1025	1207	901	929	783	908	1096	1154	1107	1234	1323	1365	1144	965
Annotated	b2569	lepA	454	540	196	390	430	450	599	610	817	909	1199	1248	551	551	710	811
Annotated	b2647	ypjA	1196	794	2028.5	1078	1490	771	1355	1972	1224	1411	1317	1656.5	907.5	1203	1868.5	2253.5
Annotated	b2701	mltB	1054	655	894	908	1540	1542	1000	1007	1390	1420	1220	991	1318	1346	1178	1273
Annotated	b2787	gudD	267	331	1200	270	514	527	625	662	1054	1260	1221	579	960	967	910	982
Annotated	b2813	mltA	294	353	392	885	0	798	864	880	1052	1064	1189	1197	0	1198	1160	1244
Annotated	b2817	amiC	276	304	426	626	790	797	583	649	1215	1296	1176	879	1191	1212	1007	1226
Annotated	b2865	ygeR	429	590	504	663	274	316	286	363	1016	918	811	825	916	924	822	876
Annotated	b2924	mscS	1041	1184	857	995	646	667	1553	1623	1111	1119	881	965	1663	1697	1447	1498
Annotated	b2963	yggZ	132	1394	891	627	0	1503	912	1078	1380	1404	1488	1443	0	1446	1997	1309
Annotated	b3035	tolC	19.5	57.5	2027	98	320	463.5	908	514	754.5	1128.5	1045.5	1085	906.5	1068	1375.5	1233
Annotated	b3052	rfaE	0	15	23	35	1024	1060	1125	1171	522	644	680	709	708	795	724	773
Annotated	b3136	agaS	694	697	716	794	1297	1574	1273	959	1431	2064	1317	1581	1675	2323	1470	1489
Annotated	b3182	dacB	1437	1460	608	627	672	780	812	939	1004	1044	1124	996	975	991	1178	1228
Annotated	b3189	murA	143	452.5	676.5	495	164	257.5	345	382.5	1038	1186	1486.5	899	1017	937	881	949.5
Annotated	b3197	kdsD	1091	758	1888	2076	2283	2517	1316	1928	1091	1123	1250	1720	1931	2089	2035	2057
Annotated	b3208	mtgA	635	762	1455	2373	652	698	646	708	1097	1117	889	956	952	971	1030	1060
Annotated	b3225	nanA	724	963	396	400	557	753	473	592	1125	1258	1152	993	1077	1278	911	980
Annotated	b3265	acrE	1038	2231	1150	1251	1256	1384	1328	1420	1722	1850	1761	1772	2508	2708	1642	1879
Annotated	b3371	frlB	394	678	288	567	705	741	685	703	1024	886	1090	1253	1145	1242	1226	1228
Annotated	b3396	mrcA	1377	931	1154	721	846	858	570	645	957	957	1095	992	1024	972	739	803
Annotated	b3482	rhsB	176	177	431	540	495	513	765	835	1002	677	1053	1375	761	792	1196	1207
Annotated	b3513	mdtE	1112	1319	743	816	816	880	445	456	1183	1251	882	969	1545	1607	669	751
Annotated	b3533	bcsA	714	886	110	169	810	861	552	560	1107	1252	1044	971	1207	1246	1093	891
Annotated	b3593	rhsA	419	997	1500	1522	529	707	1246	1405	1183	1321	1257	1315	1001	998	1329	1331
Annotated	b3619	rfaD	1458	1895	34	49	736	799	615	743	1035	981	286	528	1086	989	1076	649
Annotated	b3620	rfaF	33	48	15	37	887	952	748	911	1489	204	599	900	1047	1092	1070	1108
Annotated	b3621	rfaC	827	869	16	7	691	709	700	741	1150	1175	512	676	1431	1530	1389	1463
Annotated	b3622	rfaL	824	844	1228	1235	853	922	675	883	1036	1064	1027	1052	1051	1095	838	948
Annotated	b3626	rfaJ	979	991	1077	1396	1001	923	889	975	892	952	1014	1089	1081	1107	1135	1298
Annotated	b3627	rfaI	19	4	244	3	1577	1849	2082	2147	1485	1521	1371	1373	1528	1552	1727	1825
Annotated	b3628	rfaB	101	90	100	205	693	710	1245	1451	838	990	1009	960	885	986	1057	1091
Annotated	b3631	rfaG	3	6	32	34	861	980	714	780	362	848	1077	1127	1074	1163	1079	1088
Annotated	b3632	rfaQ	64	84	60	64	1046	997	952	984	1077	995	1111	976	1006	1059	1024	901
Annotated	b3633	kdtA	711.5	650.5	790.5	880.5	407	454.5	515	824.5	1116.5	787.5	832.5	962.5	630	657	681	699.5
Annotated	b3729	glmS	23	41	51	72	0	0	0	28	460	526	584	765	501	528	549	563
Annotated	b3730	glmU	154	30	547	632	267	284	307	321	1153	1340	865	933	592	608	614	633
Annotated	b3740	gidB	1141	1210	1179	950	1080	943	1264	1268	1398	1457	1164	1299	1814	1816	1841	1904
Annotated	b3784	rfe	534	660	546	866	1007	959	762	882	927	963	922	991	1146	1295	874	987
Annotated	b3785	wzzE	336	661	532	628	792	799	1067	983	1375	1459	1127	1249	1064	984	1683	1688
Annotated	b3786	rffE	1501	1550	654	955	1918	1956	1858	1979	1483	1503	1446	1448	1591	1808	1687	1711
Annotated	b3787	rffD	516	617	763	856	675	690	682	828	896	902	1030	1138	829	932	945	997
Annotated	b3788	rffG	555	866	1012	1768	549	620	578	622	1011	952	1015	1018	881	908	859	948
Annotated	b3789	rffH	207	720	1036	1358	641	701	469	525	754	757	903	974	1014	918	1005	834
Annotated	b3791	rffA	720	796	489	626	418	507	851	995	1255	1305	1339	1386	1365	1383	1428	1435
Annotated	b3794	rffM	102	391	726	892	487	549	504	513	660	675	1065	959	1027	960	717	758
Annotated	b3967	murI	731	219.5	384	527	269	288.5	309.5	313	1033	1137	1070.5	949	566	592.5	611.5	650.5
Annotated	b3972	murB	146	212	382.5	82.5	323	339	345	376.5	1039	1293	1510	955	746.5	766.5	785.5	793.5
Annotated	b4053	alr	1572	2282	1017	1098	1242	1248	1183	1234	1388	1763	1008	1023	1086	1272	1107	1200
Annotated	b4149	blc	1475	1887	1993	2084	820	938	1148	1173	1051	1360	1212	1407	1547	1562	1333	1371
Annotated	b4169	amiB	2468	2629	1024	697	1148	1243	864	887	773	828	1068	1143	1202	1212	1227	1361
Annotated	b4211	ytfG	596	637	559	571	1087	1109	1414	2380	1127	1451	1438	1938	1790	2050	2223	2820
Annotated	b4233	mpl	1485	1729	1150	810	1255	1326	1581	1908	1423	1484	1304	1306	1157	1543	1732	1743
Annotated	b4359	mdoB	519	628	572	600	503	538	498	501	1455	834	1167	1582	1021	1030	1224	1236
Annotated	b4392	slt	1258	1338	1285	855	480	632	49	802	1381	1409	1239	1984	1585	1688	2270	3079
a Number in the parentheses represents the concentration of the drug used in screening the single gene deletion mutants.
b Each single gene deletion mutant in the drug screening assay has been quadruplicated.

## Sheet: Raw (translation)
B. Raw colony sizes of the orphan and annotated mutant strains exposed to antibiotics that block the translation process. Copied from Hu et al. (2009)
Gene assignments	Gene	Bnumber	Mutants pinned on LB plate with Amikacin (5.0 µg/mL)a				Mutants pinned on LB plate with Neomycin (80 µg/mL)				Mutants pinned on LB plate with Streptomycin (5 µM)				Mutants pinned on LB plate with Tetracycline (7 µg/mL)				Mutants pinned on LB plate as control for Amikacin screen				Mutants pinned on LB plate as control for Neomycin screen				Mutants pinned on LB plate as control for Streptomycin screen				Mutants pinned on LB plate as control for Tetracylcine screen
			Rep1 b	Rep2 b	Rep3 b	Rep4 b	Rep1	Rep2	Rep3	Rep4	Rep1	Rep2	Rep3	Rep4	Rep1	Rep2	Rep3	Rep4	Rep1	Rep2	Rep3	Rep4	Rep1	Rep2	Rep3	Rep4	Rep1	Rep2	Rep3	Rep4	Rep1	Rep2	Rep3	Rep4
Orphan	yacL	b0119	323	335	345	595	567	574	396	514	391	488	307	448	509	540	529	534	693	716	829	926	2152	2279	2158	2496	1715	1958	1434	1970	492	549	604	635
Orphan	yafK	b0224	128	146	297	329	305	330	135	184	291	353	102	236	19	39	112	116	210	227	310	337	1413	1420	1517	1615	1398	1434	1482	1589	20	3	331	384
Orphan	ykfG	b0247	104	159	170	208	140	147	155	295	100	85	153	94	172	96	189	288	309	311	344	462	1197	1489	1128	1530	1298	1572	1226	1642	380	388	416	473
Orphan	yagJ	b0276	200	208	166	349	783	854	1040	992	156	198	205	223	317	336	310	351	1039	1099	1136	1155	1715	1781	1878	1895	1788	1830	1879	1909	1354	1574	1512	1764
Orphan	ykgJ	b0288	340	400	0	222	1052	1154	1024	965	243	411	255	315	399	510	389	475	849	877	1007	989	1193	1275	1801	941	1346	942	1448	1840	1582	1717	2057	2218
Orphan	yajD	b0410	119	164	562	597	102	78	1010	994	224	367	493	581	115	130	199	228	597	664	587	591	634	872	489	540	897	990	596	693	1144	1224	1064	1192
Orphan	ybaY	b0453	232	262	167	182	399	663	565	573	441	640	230	237	456	496	408	437	1626	1973	1192	1277	2086	2957	1824	2073	2090	2915	1793	2052	1194	1628	1444	1539
Orphan	ybaZ	b0454	23	95	268	297	718	729	632	675	419	443	153	172	0	2	117	121	279	336	448	466	1191	1242	868	883	1119	1186	826	850	562	778	708	864
Orphan	ybcJ	b0528	467	486	234	413	317	376	173	192	440	471	447	458	242	289	198	224	1052	948	1003	912	1370	1503	1267	1286	1434	1580	1292	1333	799	815	1137	921
Orphan	ybeY	b0659	221	61	162	221	481	688	146	161	492	620	230	437	145	2	141	151	0	1	108	31	840	904	600	603	870	923	634	656	189	97	184	27
Orphan	ybfM	b0681	329	466	206	419	385	395	111	157	554	582	220	278	17	50	0	7	455	489	474	499	711	980	821	834	1015	1042	853	868	1052	1071	1093	1110
Orphan	ybfN	b0682	236	305	230	294	459	620	226	561.5	238.5	438.5	337	546	6	119.5	13	34	1165.5	1268.5	1170	1283.5	497	694	527	706.5	1023.5	987.5	832.5	944	423.5	701.5	341	553
Orphan	ybgC	b0736	311	529	302	372	159	164	690	708	164	189	391	414	288	357	150	36	385	392	205	252	1163	1167	1058	1398	1219	1219	1084	1367	3	408	155	20
Orphan	ybiX	b0804	237	252	242.5	357.5	2220	25.5	299.5	166.5	297	187.5	198	348	119.5	2	47	176.5	92	0	759	762.5	525.5	579.5	1433	1249	566	645	1411	1245.5	727.5	388	293.5	400
Orphan	ybjC	b0850	404	425	375	383	125	163	284	343	193	259	536	640	28	99	175	301	892	992	715	751	1628	1759	1181	1269	1668	1791	1209	1284	1383	1404	1170	1176
Orphan	ybjN	b0853	1024	698	297	511	716	745	231	244	1114	1171	402	402	381	384	179	94	1241	1448	770	788	1668	1859	1059	1088	1691	1876	1082	1122	1536	1550	1523	1650
Orphan	ybjX	b0877	222	247	205	233	245	251	269	278	314	330	316	324	73	87	86	99	140	157	206	242	1047	1059	905	917	1104	1131	943	960	122	87	4	8
Orphan	ycaD	b0898	371	402	425	444	391	394	139	165	397	453	321	321	307	359	290	395	1428	1455	1353	1362	2206	2320	1759	1786	2144	2212	1739	1764	1381	611	1802	2059
Orphan	ycaO	b0905	182	346	133	282	131	83	60	97	142	194	126	141	132	197	184	197	237	381	234	324	1053	1390	1348	944	1118	1455	1036	1482	338	339	320	341
Orphan	ycbL	b0927	3	36	119	144	207	261	104	118	174	212	156	158	352	453	236	266	286	426	464	494	1091	1565	1034	1449	1112	1637	1071	1495	366	472	444	557
Orphan	yccS	b0960	310	327.5	786.5	216	236.5	639	937	326	625	338	859.5	700	121.5	59	513.5	367.5	737	500	1562	1036.5	1367	1042	2685	1424	1297	1019.5	2084	1363.5	259.5	165.5	572	653
Orphan	yceH	b1067	231	255	335	446	129	269	156	165	203	285	326	333	107	125	116	142	440	617	470	504	525	536	570	893	573	610	1063	756	961	978	1072	1141
Orphan	yceD	b1088	283	617	266	342	455	520	301	307	482	542	529	582	437	531	329	407	1317	1839	1000	1137	2396	529	1593	1695	2410	529	1603	1682	1684	2332	1218	1323
Orphan	ycgB	b1188	457	568	27	658	549	566	529	550	657	669	738	898	463	547	1381	624	1019	1062	1203	1762	1375	1379	1807	2298	1330	1337	1726	2191	697	772	1477	2462
Orphan	yciU	b1248	1474	1485	1210	547	1606	1713	509	518	1073	934	1112	530	351	378	465	721	1172	1172	1444	1953	2192	2343	2031	2911	1919	2058	1758	2575	1283	1389	1695	2170
Orphan	yciO	b1267	282	368	272	299	446	532	122	324	446	457	458	473	357	364	274	327	1074	1175	899	981	1362	1440	1396	1504	1461	1532	1469	1566	571	825	575	814
Orphan	yciS	b1279	1056	869	1034	566	394	513	547	647	563	623	257	275	407	470	387	413	2082	2437	1611	1749	1707	1811	1461	1585	1749	1869	1307	1415	1600	2327	1920	2030
Orphan	yciH	b1282	238	313	252	257	233	258	182	69	283	300	226	232	206	80	102	157	239	266	304	363	1119	1437	1076	989	1194	1491	1054	1116	160	4	283	520
Orphan	yncE	b1452	558	614	393	476	209	249	165	265	604	892	362	582	422	449	409	483	1465	1926	1437	1642	2106	2539	2113	2219	2080	2841	2107	2203	1875	2360	1534	1564
Orphan	yddH	b1462	367	529	386	395	142	91	167	190	244	272	320	328	355	407	228	362	699	730	657	798	1020	1408	1404	1446	1063	1379	1379	1426	814	863	515	881
Orphan	yddB	b1495	230	46	202	276	0	5	24	49	110	112	425	461	192	194	199	268	820	960	954	965	1085	801	1113	837	1193	860	1273	1411	1019	1100	1053	985
Orphan	yneG	b1523	144	262	624	639	142	446	18	351	336	338	22	424	390	403	389	508	1158	1242	1621	2006	1333	1417	1735	2565	1326	1400	1682	2484	1527	2017	2048	2397
Orphan	ynfB	b1583	760	826	267	329	554	572	25	51	543	552	172	327	148	196	28	93	627	673	622	656	604	692	521	570	667	714	664	699	1034	1043	1067	1093
Orphan	ydhO	b1655	316.5	296.5	366	194.5	283	635	341	116	357	492	576.5	188.5	264.5	250.5	115.5	362.5	839.5	998.5	632	697.5	1293	1253.5	1536	1685.5	1305.5	1282	1452	1537.5	682	807.5	610	791
Orphan	ydhP	b1657	309	331	312	422	854	910	549	551	73	80	280	390	137	262	216	267	371	574	537	655	1335	1425	1048	1085	1270	1329	710	983	575	640	608	754
Orphan	ydhQ	b1664	246	290	493	587	244	278	233	484	236	275	429	704	382	409	618	704	1020	839	1224	1921	2244	2364	2287	529	2170	2500	2285	3497	1382	1399	1703	2
Orphan	ydiI	b1686	140	142	208	239	388	458	583	641	377	420	233	276	101	97	106	69	1134	1135	1226	1239	1232	1311	1430	1443	1264	1344	1452	1472	1096	874	1477	843
Orphan	ydiA	b1703	234	324	276	505	450	470	1419	1419	395	414	849	888	302	333	384	388	1361	1384	1335	1341	1585	1590	1099	1133	1568	1568	1105	1140	1154	1870	1211	1957
Orphan	ydiZ	b1724	296	413	153	317	454	529	181	186	689	704	201	204	427	495	267	354	1173	1281	1002	752	1283	1295	1171	1177	1258	1273	1142	1150	1579	1730	1582	945
Orphan	ynjB	b1754	253.5	127.5	427.5	344	242.5	327.5	288	272.5	347.5	187.5	1125.5	536.5	250.5	241.5	524	540	758	798.5	1199.5	1117	1407	1401	1939.5	2041.5	1397.5	1442	1955.5	2086.5	586	604	2064.5	2087
Orphan	ynjF	b1758	621	772	646	682	279	361	447	497	1469	893	659	804	605	623	578	592	1310	1662	1189	1320	2136	2162	1264	1515	1931	1994	1204	1447	42	554	1149	1512
Orphan	yeaH	b1784	687	705	319	371	528	532	954	959	404	404	658	728	103	155	101	135	1172	1186	1103	1105	1074	1086	1246	1292	1078	1104	1271	1312	1143	892	1476	940
Orphan	yoaH	b1811	573	642	550	643	197	229	470	493	1017	886	906	972	459	469	618	629	1310	644	1	787	2091	2221	1807	2589	2084	2226	2587	2594	2242	2258	2314	2359
Orphan	yebN	b1821	221	301	268	291.5	394	410	566	593	421.5	347.5	211.5	319	250	219	182	196	737.5	798	1302.5	1210.5	1439	1398.5	1663.5	1149	1424	1391	1696	1165	509.5	565	1361	1349.5
Orphan	yebG	b1848	342	360	139	234	320	412	108	122	696	731	297	302	452	453	383	415	1195	655	1112	798	790	892	1426	1466	882	910	1437	1472	1370	1390	1561	1572
Orphan	yebC	b1864	244	247	176	236	0	0	441	448	111	119	434	475	140	92	42	8	300	322	273	278	1224	1252	904	916	1263	1268	933	943	407	418	315	350
Orphan	yecT	b1877	954	134	620.5	581	159.5	255	628.5	255	254	399.5	518	406.5	291.5	265.5	626	408.5	725	773	1727	1165.5	1257	1340.5	1876	1332	1247.5	1353	1865	1325.5	416	144	2710.5	1701.5
Orphan	yodC	b1957	588	925	131	179	582	608	138	259	513	664	281	299	549	632	432	474	1962	1978	1305	1316	2237	3141	1989	2047	2226	3094	1972	2054	2043	2665	1560	1693
Orphan	yedA	b1959	224	89	1057	439	0	319	202	211	184	201	290	309	174	211	36	88	278	370	231	286	1491	1501	1407	1415	1483	1489	1424	1445	162	402	16	6
Orphan	yeeN	b1983	209	295	139	205	170	477	226	259	305	416	294	339	46	9	134	201	40	84	329	397	1416	1549	1487	1577	1409	1537	1478	1579	45	7	321	525
Orphan	yeeX	b2007	216	363	579	918	225	269	135	240	193	275	229	238	208	23	309	332	413	415	832	894	1134	1198	1176	1200	1134	1193	1154	1182	447	575	629	643
Orphan	yegH	b2063	172.5	162	315	178	332.5	471.5	792.5	136	407	319.5	448.5	177.5	339	240.5	198	210.5	766	807.5	227	247	1620.5	1503.5	1070	1373	1671	1534	1139	1440.5	583	506	254	154
Orphan	yehI	b2118	242	354	237	374	123	84	168	205	330	368	378	461	206	322	347	441	764	948	1011	1082	1068	1353	1051	1193	1606	1843	1062	1201	1247	1417	1645	1999
Orphan	yehL	b2119	172	158.5	172	90	295	621	232	187	253.5	640	322	274.5	234.5	130	227.5	231	773.5	734	1047	1023.5	1522.5	1158	1786.5	1648.5	1543	1160	1833	1637.5	564	446.5	1280.5	1509.5
Orphan	yehR	b2123	191	560	410.5	482.5	1177	734.5	274	351.5	1277.5	939	442	971.5	461.5	509.5	387.5	503.5	1224	1378	858	761	1489.5	1574	1688	1109	2449	2760.5	2146	1244	1165.5	1294	2326.5	2320.5
Orphan	yohG	b2138	299	723	324	280	439.5	190.5	327	272	519	490	215	373	224	222	86	122	1338	1129	700	271	1014	861	893	1628	1010	906	966	1705	1356	1221	1212	282
Orphan	yohH	b2139	182	223	127	140	379	407	152	168	462	542	329	334	14	228	117	484	684	764	758	841	1090	1112	1310	1379	1125	1132	1316	1406	588	603	577	608
Orphan	yejG	b2181	280	413	361	516	448	479	574	858	652	739	811	852	191	82	173	230	314	366	380	454	584	739	790	966	820	868	1018	1088	1077	1103	1192	1223
Orphan	yejL	b2187	457	524	209	225	495	509	215	223	377	429	253	259	207	210	258	291	14	211	375	423	1191	1245	1231	1306	1262	1337	1384	1409	41	6	17	294
Orphan	yejM	b2188	73.5	181.5	222	282.5	1079	359.5	496.5	920.5	306	323	329	372	8.5	21	3.5	5	1055.5	883	920	953	1232.5	1299.5	1330	1395.5	1179.5	1241	1258.5	1293	1144.5	1223.5	1247	1297
Orphan	yfbU	b2294	701	972	581	638	712	929	1259	1520	1126	617	401	505	290	537	431	461	1628	2135	1431	1497	1845	2560	1622	1676	1915	2644	1647	1727	1903	2570	1372	1988
Orphan	yfbV	b2295	250	356	129	136	0	23	221	310	172	207	209	234	130	139	156	206	313	353	325	341	1326	1359	1210	1225	1427	1435	1250	1260	372	7	340	385
Orphan	yfcL	b2325	359	361	211	284	308	338	103	110	413	541	293	294	211	244	128	165	798	951	694	731	1363	1702	1690	1875	1423	1702	1768	1892	1247	1278	1225	1250
Orphan	ypfJ	b2475	241	346.5	130.5	214.5	133.5	342	223.5	520.5	496.5	747.5	240	563	106.5	82.5	75.5	34.5	1093	1142.5	1216	1360	478	568	380	490	774.5	836	600	869	302.5	367	306.5	397.5
Orphan	yfgD	b2495	174	630	684	686	411	555	923	969	594	774	507	566	251	277	149	203	795	870	811	875	1132	1299	1339	1456	866	913	1158	912	1299	1360	1207	1240
Orphan	yfgB	b2517	391	399	623	743	354	584	372	438	260	389	367	452	237	330	349	466	468	633	1000	796	1852	885	1071	1379	1793	876	1029	1363	406	489	1057	914
Orphan	yfhR	b2534	290	361	516	538	202	323	317	382	385	636	0	545	632	635	468	482	1259	1422	1023	955	2293	2561	1376	2112	1159	2174	1275	1971	639	888	434	653
Orphan	yfhB	b2560	258	334	3	594	533	543.5	247	1019	938	376	1101	1208	143.5	426.5	372	324	1516.5	1419	1590	1446	1638.5	1988	1242	1363	1768	2131.5	1238	1381	1569.5	1409.5	1412	2455
Orphan	yfiF	b2581	126	483	159	54	248	359	405	441	134	177	276	282	170	191	192	235	349	501	370	456	1296	1354	1151	1241	1162	1186	1022	1132	655	946	514	656
Orphan	yfjF	b2618	4	416	118	345	223	233	488	499	541	645	528	595	55	79	12	59	370	400	371	428	841	903	894	932	902	971	1000	954	497	512	494	553
Orphan	ygaZ	b2682	213	229	138	223	175	91	218	232	162	193	177	286	143	197	150	235	249	263	291	383	1000	1266	1289	1588	1111	1334	1362	1662	298	331	334	415
Orphan	yqfB	b2900	228	426	203	315	334	394	787	793	376	455	563	565	141	177	136	195	523	738	860	906	1291	1377	1317	1456	1283	1303	1304	1427	1282	1323	1147	1270
Orphan	yggE	b2922	178	208	404	443	183	184	611	651	304	308	466	482	104	156	104	124	352	555	334	409	1276	1289	936	955	1008	989	797	820	527	840	633	636
Orphan	yggS	b2951	180	200	288	355	447	453	553	587	138	153	263	356	175	177	112	79	1160	1192	1045	1050	1299	1399	816	825	1306	1376	794	843	1048	995	870	984
Orphan	yhbX	b3173	278	392	202	280	425	533	196	213	479	493	457	463	104	98	167	37	117	184	157	86	1522	1529	1261	1278	1449	1460	1169	1193	203	7	230	278
Orphan	yhbY	b3180	419	463	836	994	3	853	58	9	1276	161	1301	1469	655	678	24	496	1445	1554	1	1799	1882	2073	2157	2898	1464	1751	2059	2753	1788	2084	1691	2191
Orphan	yhcM	b3232	389	390	463	674	293	318	1033	1051	318	370	527	540	265	266	252	428	1015	1094	1176	1196	1404	1486	1341	1372	1377	1456	1309	1327	1378	1482	1428	1458
Orphan	yhdU	b3263	199	313	327	358	170	174	206	260	318	354	235	257	205	384	294	304	912	958	863	959	1484	1541	1279	1355	1397	1468	1223	1346	1270	1338	1249	1411
Orphan	yhhX	b3440	176	188	124	150	234	299	238	347	346	400	319	396	277	324	214	82	247	387	137	317	891	994	949	983	629	777	792	838	499	563	15	584
Orphan	yhhY	b3441	238	273	240	344	454	654	366	448	255	310	507	522	102	152	253	348	268	421	335	419	691	974	1043	972	582	694	841	947	366	606	526	563
Orphan	yhiD	b3508	160	94	188	202	256	308	317	320	133	190	223	233	136	42	31	73	1	2	0	0	1354	1396	759	800	1127	837	603	667	10	114	12	242
Orphan	yhjD	b3522	136	26	189	213	216	235	302	308	115	133	191	232	116	84	294	391	339	582	485	557	1256	1367	1239	1643	1152	1230	1492	908	603	665	1077	829
Orphan	yibL	b3602	277	390	150	569	610	704	451	508	1402	941	299	315	504	515	439	482	1391	1970	1147	1338	1976	2654	1690	1787	1947	2625	1654	1747	2223	2957	1434	1743
Orphan	yihD	b3858	369	386	222	260	237	254	244	253	184	204	108	132	229	256	297	349	332	378	496	503	1056	1159	789	846	825	886	620	966	525	532	834	907
Orphan	yjbL	b4047	283	535	107	59	326	391	116	88	239	339	70	96	141	235	22	235	379	423	289	315	1441	1522	1116	1256	1353	1377	1108	912	569	606	538	689
Orphan	yjbM	b4048	312	327	279	563	251	297	412	465	189	223	172	174	166	167	124	190	444	479	386	390	1416	1439	1368	1383	1343	1349	1269	1285	573	639	735	954
Orphan	yjbQ	b4056	170	253	192	223	134	406	237	287	103	110	102	124	47	61	109	76	325	368	332	389	1366	1467	1022	1138	1303	1415	1032	998	594	792	534	747
Orphan	yjgA	b4234	127	133	364	373	169	191	535	600	143	179	205	216	198	207	124	178	692	809	758	958	1452	1518	1451	1594	1413	1483	1413	1565	1097	861	1128	1286
Orphan	yjgL	b4253	215	313	320	356	830	841	592	627	455	517	399	403	269	280	320	322	1055	897	1030	1234	1518	1568	1608	1699	1602	1624	1697	1842	1003	1096	1098	1224
Orphan	yjhQ	b4307	218	447	364	441	119	148	257	282	140	162	206	221	168	292	172	227	836	854	760	799	1493	1567	1283	1385	1270	1460	1186	1272	1101	1169	1214	1831
Orphan	yjjU	b4377	207	78	2	3	116	139	40	53	112	128	71	98	135	149	114	129	475	482	293	413	1272	923	844	856	1005	972	769	842	809	815	554	691
Orphan	yjjK	b4391	292	331	307	346	217	248	268	283	128	130	110	112	362	364	345	370	408	465	408	432	953	983	864	966	829	924	737	869	456	464	515	709
Annotated	rpsT	b0023	159.5	215	305	363.5	386.5	639	173	522.5	191	305.5	128	68	125.5	209	17.5	244.5	1156.5	1294.5	1157	765	620	751	714	767.5	1017	1105	927	877	456	652	666.5	829.5
Annotated	ileS	b0026	226	327	263	353	253	338	1263	581	194	382	1116	207	356	461	363	439	1294	1314	1311	1352	1718	2012	1950	2133	1148	1550	1130	1537	1454	1544	1499	1501
Annotated	ksgA	b0051	194	25	352	37	24	44	22	22	266	307	423	455	232	284	243	268	791	884	812	860	1034	1080	942	971	1198	1272	1083	1114	1059	1427	1185	1742
Annotated	rluA	b0058	203	828	450	712	320	353	413	543	381	463	279	456	441	442	564	589	1006	1105	1305	1654	1512	1624	2184	2852	1423	1504	1969	2675	1119	1355	1	1887
Annotated	pcnB	b0143	280	207	234.5	170	442	484	405	988	242	193.5	198.5	199	124	111.5	123	73	1167	1091.5	748.5	761.5	1402.5	1277	1144	1060	1435	1213	1118	1037	1178.5	1163.5	1158.5	1136.5
Annotated	yadB	b0144	157	194.5	352	279	1029	1037	1942	1970	36	299.5	317.5	630	37	154.5	610	502.5	1112	1141	1574	1333	1250	1167	2499.5	2573.5	1222	1142	2447	2533.5	1179	1206.5	2095.5	2006.5
Annotated	ligT	b0147	305	348	292	329	366	385	559	657	255	268	186	249	124	79	242	246	127	139	279	325	1305	1376	1251	1287	1093	1132	1085	1191	232	233	234	428
Annotated	map	b0168	118.5	342.5	238	340.5	409.5	587.5	622	652.5	297.5	307.5	325	338.5	14.5	13.5	16	8.5	907.5	916.5	931	955.5	1112.5	1121.5	1303	1365	1080.5	1094	1210.5	1263.5	1008.5	1055.5	1320.5	1453
Annotated	proS	b0194	58	245.5	363	683.5	336.5	390.5	531.5	788	307	393	445.5	464.5	0	19.5	34.5	86.5	1030	1076	1087.5	997.5	1359	1401	1421.5	1473.5	1254	1289.5	1307	1383.5	1090.5	1112.5	1508.5	1576.5
Annotated	tgt	b0406	225	290	311	368	297	435	239	385	379	67	103	92	148	98	128	162	811	837	792	831	887	888	1036	1087	499	727	747	884	1033	1298	1292	995
Annotated	cysS	b0526	147	223	258	315	260	355	495	586	370	384	409	433	11	16	42	7	1122	1192	644	824	1284	1315	1367	1415	1155	1200	1272	1303	1030	1119	1260	1270
Annotated	rna	b0611	204	89	363	62	29	8	44	44	184	194	276	322	113	250	215	256	684	776	757	855	935	956	1007	993	1008	1051	1103	1140	1092	904	1073	1405
Annotated	leuS	b0642	209.5	270	317	217.5	0	0	198	264	184	325.5	357.5	363	18.5	24.5	31	60	1044.5	1009	955	977.5	1206.5	1251.5	1311.5	1419.5	1145	1196.5	1249.5	1349	1404	1479	1544	1777.5
Annotated	miaB	b0661	307	363	439	462	323	337	375	430	548	561	625	644	392	399	430	442	574	619	571	699	1689	1795	1247	1251	1309	1534	1229	1232	1324	1804	1125	1142
Annotated	glnS	b0680	131.5	205.5	32	211.5	459	518.5	730	93	2121	245.5	2784.5	323	0	1001.5	540.5	397	1354	1513	739.5	885	1185	1357.5	2270	2430.5	1082.5	1184.5	2183.5	2348.5	1278.5	1332.5	1382	1457.5
Annotated	rhlE	b0797	302	549	315	363	181	310	174	209	127	144	253	270	130	39	178	185	542	598	536	629	824	859	1224	1245	791	822	1141	1224	1018	1137	1046	1165
Annotated	rimK	b0852	118	52	386	526	218	956	266	327	267	452	109	339	0	1	83	83	547	586	823	869	1271	1338	1391	1575	1127	1186	1532	919	757	880	1116	1195
Annotated	rumB	b0859	377	515	373	414	203	216	167	308	380	498	425	462	236	241	152	221	821	841	784	817	1226	1307	1119	1171	1201	1291	1106	1115	1112	1206	1061	1203
Annotated	infA	b0884	626.5	379	466	664	720	483.5	606.5	843.5	1046	553.5	580.5	677	72	39	80.5	88.5	1151.5	1204.5	1283.5	1563.5	1620	1721.5	1913.5	2828.5	1493	1589	1712.5	2464.5	1498	1544	1611	2204
Annotated	serS	b0893	645.5	216.5	266	781.5	220.5	338	477	749	1081.5	431	531.5	802	0	10.5	34	79.5	1219.5	1256.5	1503.5	1752	1640.5	1795.5	1974	2873.5	1517	1672	1784	2439	1473.5	1852	1958	2692
Annotated	rimJ	b1066	838	850	301	370	1131	299	421	550	243	843	265	567	236	253	293	295	695	797	811	825	1179	1323	1107	1154	1124	1226	682	844	1260	1470	1235	1427
Annotated	rne	b1084	69	162	223.5	164.5	364	394.5	727	862.5	389.5	415	432.5	439	15	22	18	50.5	1014.5	1027.5	939	928.5	1193	1232	1396.5	1454	1157	1198	1290	1325.5	1080.5	1422	1547.5	962
Annotated	rluC	b1086	216	221	236.5	218	230	258	462	169.5	368	375	348.5	284	316	329	144	161	707	770	572	693	1597	1758	895	921.5	1550	1696	909.5	976	501	851	1024	1109.5
Annotated	rpmF	b1089	264	305	118	218	410	625	246	480	130	162	339	88	105	176	109	123	575	616	547	629	1157	897	925	934	686	988	829	973	1039	1185	1104	747
Annotated	trmU	b1133	147	195	342	396	305	319	182	323	161	266	210	619	0	101	147	72	619	669	656	704	1112	1126	1064	914	1034	1062	1062	889	849	909	1130	1133
Annotated	ymfC	b1135	289	293	174.5	276	182	208	386.5	1265	291	319	124	217.5	301	342	57.5	310	657	674	466	585.5	1356	2007	1549.5	1207	1325	1977	1496.5	1074.5	11	400	347.5	866
Annotated	prfA	b1211	105	171	15	216.5	724.5	497.5	614.5	832	328	340.5	349.5	358	15	28	36	34	1014.5	979.5	952	979	1148.5	1185.5	1321	1387	1111.5	1148.5	1222	1297.5	1057.5	1089	1273	1355.5
Annotated	rluB	b1269	423	447	305	306	193	234	159	206	428	538	270	351	248	307	179	265	232	288	238	273	1599	2050	1101	1725	1080	1499	1088	1298	280	3	177	185
Annotated	dbpA	b1343	356	452	210	77	971	993	196	253	209	235	133	134	154	241	0	1	138	61	0	1	1130	1802	1160	891	1770	1918	1315	900	487	626	4	631
Annotated	rimL	b1427	603	605	170	233	188	249	228	681	329	530	250	93	30	79	123	5	503	630	629	673	1089	1157	725	789	1087	1158	785	786	1122	1265	1032	934
Annotated	relE	b1563	373	464	403	453	1548	1650	897	913	177	213	637	685	434	453	255	272	1408	1467	1305	1476	1661	1773	1329	1390	1674	1829	1360	1433	1158	2224	1161	1232
Annotated	speG	b1584	267	326	134	78	25	46	0	12	293	332	116	124	166	219	125	240	446	598	340	462	760	864	1042	855	791	909	1102	1171	816	859	706	931
Annotated	tyrS	b1637	110.5	157.5	329	236	479	535.5	685.5	774	324	338.5	345.5	413	11.5	23.5	29	27.5	1044.5	869.5	903.5	988	1252.5	1265	1292	1316	1202	1217.5	1245	1269.5	1141.5	1214.5	1265	1363
Annotated	pheT	b1713	0	0	56	24.5	313	327	342.5	407.5	189.5	227.5	268	318.5	0	0	0	0	911	702.5	913.5	971	1035.5	947.5	962	990	970.5	924.5	959.5	985	1009.5	1022	1040	1018.5
Annotated	pheS	b1714	172.5	2	103	201.5	217.5	256.5	346	729.5	268	272.5	282.5	310.5	0.5	10.5	4.5	7	1021	936	975.5	989	1055.5	1068.5	1074	1110	1028	1048	1061.5	1090.5	981	928	959	982
Annotated	rpmI	b1717	266	295	207	385	269	491	220	365	232	272	157	202	136	214	176	184	744	866	706	725	1040	1210	1252	1290	1032	1174	1179	1233	1189	859	1214	1248
Annotated	infC	b1718	192	266	382	557.5	313.5	442	521.5	666.5	315	399	555.5	615	0	16.5	24	30.5	713.5	806	845	905	1240	1263	1287	955	1183.5	1202.5	1232.5	913	1067	1242.5	742.5	945
Annotated	thrS	b1719	317	217.5	454	471.5	165.5	242.5	567	845	462.5	474.5	489.5	507.5	15	25	50	75	1270.5	1333	1402.5	1544.5	1324	1365	1476	1527	1247	1278	1411.5	1453.5	1141	1188	1247.5	1341
Annotated	rnd	b1804	632	687	431	436	143	53	345	368	501	524	364	390	323	338	228	241	1083	937	1001	1058	1155	954	1017	989	1331	1415	1203	1283	1081	1199	1252	976
Annotated	aspS	b1866	120	251.5	431.5	73.5	117	152	350.5	804.5	779	589	862	944.5	65	15	57.5	81.5	1022.5	1589	1736.5	946.5	1427.5	1756	2315	2444.5	1327	1625	2076	2389	1749.5	1856.5	2096.5	2523.5
Annotated	dusC	b2140	196	208	113	131	101	101	60	74	191	231	152	183	227	299	238	249	298	344	294	350	1260	833	1193	1310	1350	954	1252	1390	113	326	425	85
Annotated	rsuA	b2183	131	177	125	129	114	57	0	1	278	323	327	374	242	317	310	365	846	863	869	895	680	973	1006	1027	1061	1074	1140	1220	1210	925	1194	923
Annotated	rplY	b2185	228	652	258	66	389	554	704	742	338	617	198	223	106	110	104	196	596	683	622	645	1120	1125	1062	959	1013	917	1015	912	1179	1249	1266	1287
Annotated	yfbG	b2255	154	203	261	295	173	458	169	643	128	436	213	609	240	273	272	285	752	756	729	735	869	932	1101	939	727	776	881	921	1141	1481	1136	1253
Annotated	truA	b2318	286	293	129	52	385	607	462	536	217	607	130	353	11	2	0	1	489	525	485	492	1054	1146	1015	1030	1071	988	1080	780	763	783	836	888
Annotated	prmB	b2330	165.5	223.5	315.5	249	228	230	55	80	455.5	407.5	263	170.5	401	297.5	13.5	92.5	1414.5	1313.5	100.5	98.5	1440	916	707.5	1097	1463.5	920.5	693.5	1042.5	1637	1463.5	46	88.5
Annotated	gltX	b2400	5	148.5	196	6.5	227.5	248.5	259	423.5	352	406	446.5	502	19.5	26.5	37.5	55.5	725	876.5	902	966	1207.5	1271.5	1345	1440	1148.5	1219.5	1276.5	1366	1137.5	1184	1293.5	1333.5
Annotated	hisS	b2514	130.5	188.5	125	148.5	563.5	578	649	686.5	132.5	314	324.5	336	6	14	18	14	637	727.5	793.5	883.5	1060	1111	1145	1210	1047.5	1092.5	1106.5	1167	1049	989.5	923.5	934
Annotated	tadA	b2559	109.5	262	302	367	1079.5	215.5	245.5	309	343	399.5	447	475	0	0.5	33.5	29.5	1018	1004	941.5	985	1258	1330.5	1379.5	1519	1204.5	1243	1290.5	1413	1164.5	1310	1391	1435
Annotated	srmB	b2576	248	356	147	279	205	467	249	367	170	205	323	344	1	2	0	2	58	7	15	3	337	576	350	460	433	822	387	583	440	755	426	652
Annotated	rluD	b2594	277	445	186	228	292	303	325	361	275	362	499	532	69	71	183	220	841	843	866	893	710	817	817	874	1250	965	1035	957	876	941	848	970
Annotated	yfiA	b2597	230	244	183	280	1000	1188	159	291	432	549	111	274	168	228	252	317	269	286	291	351	1339	660	1297	1555	1503	742	1375	1670	10	227	367	398
Annotated	rimM	b2608	0	11	0	4	378	388	490	533	212	251	155	165	0	0	0	0	0	0	0	0	423	471	578	614	402	457	532	541	13	8	29	36
Annotated	smpA	b2617	364	400	332	757	646	677	673	760	523	579	613	953	339	349	439	530	1439	1457	1840	2085	1221	1235	1763	2120	1080	1140	1506	1935	1314	1382	1644	2112
Annotated	alaS	b2697	128	176	129	145	440	494	282	291	378	425	116	122	159	187	210	216	800	914	823	968	1536	1627	1319	1381	1027	953	1251	1320	1095	1128	1142	1219
Annotated	rumA	b2785	237	242	221	236	1324	1343	599	636	947	954	382	395	2	90	112	121	1312	1383	1165	1195	1074	1100	1098	1128	1083	1138	1108	1116	1134	1258	1302	1371
Annotated	yqcB	b2791	267	428	222	324	765	933	2201	2269	614	699	466	515	1	2	16	22	63	9	153	4	427	623	308	483	519	777	582	591	482	606	666	717
Annotated	lysS	b2890	234	338	314	491	411	502	472	507	240	257	586	591	139	351	347	416	1301	1587	1497	1551	2171	2202	1583	1694	1246	1775	1388	1396	1688	1708	1456	1611
Annotated	prfB	b2891	350	353	326	453	452	456	458	476	339	375	130	195	317	379	275	276	1456	1462	1310	1443	1617	1657	1628	1656	1652	1694	1649	1662	1559	1650	1437	1553
Annotated	gshB	b2947	214	783	290	353	198	66	3	64	377	439	242	278	189	352	160	283	397	485	554	567	797	807	1201	1255	854	860	1285	1321	487	664	734	861
Annotated	cca	b3056	217	292	480	904	307	517	577	717	310	351	367	382	13	16	22	25	1030	1073	1170	997	1107	1156	1186	1204	1075	1130	1140	1161	1046	1106	1210	995
Annotated	rpsU	b3065	188.5	151	155	167.5	212	463.5	382.5	669.5	143	58.5	168	78.5	188.5	52.5	167	283	1242	1348	1180.5	1412	571.5	765	1081	883	1323.5	1208.5	1231.5	1487.5	393.5	755.5	563.5	880
Annotated	deaD	b3162	62	0	56	14.5	553	100	427	260.5	238.5	185	184	129.5	19.5	1	19	1.5	4	0.5	468.5	464.5	870.5	341.5	1080	1053	1121.5	385.5	1046.5	1017	585.5	382.5	222.5	300
Annotated	pnp	b3164	188	175	188	120	755	517	741.5	486	250	169	239	335	76	88	114	0	169	433	513	1229	607	877	938	1921	705	865	899	1937	629	285	295	463
Annotated	truB	b3166	197	308	161	395	222	225	152	155	458	459	115	129	148	153	153	89	633	778	600	680	1030	809	603	648	1024	911	507	566	1217	1234	1177	1200
Annotated	rbfA	b3167	0	91	17	64	1110	1277	151	223	738	856	84	96	0	0	0	0	398	418	339	406	310	316	1213	1317	322	329	1271	1380	436	610	635	886
Annotated	rrmJ	b3179	167	171	0	1	106	291	16	19	429	669	303	326	116	224	3	58	1059	1402	1058	1696	1806	2482	1268	1323	1862	2546	1306	1351	1678	1820	1198	529
Annotated	rng	b3247	621	863	514	748	418	423	668	758	524	592	1141	926	360	467	21	360	1890	1999	1715	1814	0	3072	0	2578	0	2577	0	2231	1609	2042	1803	1834
Annotated	prmA	b3259	226	267	246	264	455	457	622	827	130	155	235	288	160	164	127	71	718	729	685	700	1214	1304	1105	1156	1178	891	1097	1127	1032	1101	1030	963
Annotated	dusB	b3260	192	424	258	329	461	487	410	451	420	435	161	163	19	38	163	177	682	723	889	895	1421	1454	1352	1444	1335	1375	1327	1394	1135	1143	1181	1257
Annotated	yrdC	b3282	1	1	2.5	28	484.5	663	694	803.5	961	616	913	960	0	9	21	35.5	1240	1129.5	802.5	964	1711.5	1999.5	2324.5	2573.5	1568	1832.5	2143.5	2330.5	1995	2403	2652	2687.5
Annotated	rsmB	b3289	469	499	491	551	388	408	1199	618	312	780	1405	398	244	313	153	383	1472	1649	1831	1894	2095	2119	3747	666	1790	1838	1035	2191	1587	1613	1682	31
Annotated	rpmJ	b3299	328	380	279	433	976	998	282	306	453	499	210	240	119	43	0	44	491	543	466	524	683	738	1328	981	709	714	1121	1324	751	783	635	903
Annotated	rpsE	b3303	314.5	345.5	423.5	622	205	279	323.5	335	327	359.5	402	423.5	0	0	5	7	667	738.5	768	851	954.5	917	945	980.5	924.5	895	916.5	958.5	851.5	872	889	934.5
Annotated	rplW	b3318	142	192.5	211	155.5	715	438	655.5	886	1115.5	428	453.5	758.5	0	60.5	72.5	43	1081.5	863	897.5	956	1482.5	1569.5	1678.5	2183.5	1290.5	1456	1545.5	1790	1281	1503.5	1652.5	1773.5
Annotated	tufA	b3339	143	269	166	190	589	605	402	413	139	187	0	42	0	0	19	25	799	837	1006	953	909	914	1331	1363	929	944	1381	1405	1073	1149	1186	1682
Annotated	fusA	b3340	1081	1342	828	967	270	790	867	922	498	606	678	830	22	26	27	31	1052	1104	1117	951	1069	1112	1130	953	1029	1059	909	948	714	727	763	930
Annotated	trpS	b3384	1	188	276	6	1316	196	359	608	24	317	453	7.5	0	0	13	4.5	0.5	1124	25.5	936.5	587.5	1300.5	756	26.5	0.5	1140.5	1356	4.5	0	0	1057	1274
Annotated	hslR	b3400	73	91	152	156	510	516	383	409	333	351	168	196	199	81	120	93	614	627	714	726	1159	1205	1189	1206	1134	1163	1132	1181	1072	966	1091	1106
Annotated	glyS	b3559	232	50	134	162	864	905	246	307	159	183	137	190	217	241	154	287	1016	958	890	963	1596	1641	1514	1559	1697	1707	1585	1625	636	910	646	806
Annotated	selB	b3590	113	133	124	171	332	353	290	332	256	272	205	226	135	154	165	170	760	863	788	915	1168	1406	1467	1652	1114	1198	1403	1426	1148	1153	1188	1210
Annotated	rpmG	b3636	244	302	286	313	844	864	933	982	132	188	175	182	154	166	184	193	529	581	584	671	774	862	804	847	800	804	775	888	1077	989	1061	1166
Annotated	trmH	b3651	660	720	1000	634	589	650	1553	1933	482	540	483	921	262	345	360	606	1586	1864	2046	2721	1702	1806	1802	2451	1826	1850	1867	2550	1348	1400	1918	2906
Annotated	rnpA	b3704	89.5	236.5	19	7	274.5	374.5	555	815	366.5	379.5	394.5	463.5	16	23.5	29.5	39.5	1009.5	1064.5	1097	1037.5	1436.5	1504	1525.5	1595	1339.5	1407	1424	1470	1408	1479	1529	1567.5
Annotated	rhlB	b3780	220	301	218	257	142	72	134	150	195	243	214	215	34	4	0	3	172	174	180	193	554	759	1125	1553	1465	929	1658	1659	639	686	524	764
Annotated	rpmE	b3936	166	249	472.5	200.5	490.5	406	923	160	163.5	136	583	100	66	108.5	172.5	130.5	704	563.5	242	143.5	1369	1199	946.5	1163	1091.5	1099.5	725.5	1025	929	866	236.5	134.5
Annotated	trmA	b3965	176	89	138	207	230	662	448	558	178	665	225	317	231	422	271	324	1308	1513	1221	1378	1534	873	744	920	1349	1585	1197	1264	650	745	507	811
Annotated	tufB	b3980	74	965	118	96	451	454	568	600	29	33	128	88	196	59	184	69	747	832	581	692	1223	1331	1166	1287	1187	1294	1140	1147	1034	961	1043	920
Annotated	yjbC	b4022	231	271	206	227	192	337	145	148	122	195	76	95	128	39	4	88	339	356	367	389	1002	998	1101	1159	898	973	1004	1061	696	734	502	638
Annotated	yjbN	b4049	279	457	202	306	378	398	724	786	317	364	196	200	268	295	306	326	219	347	199	266	1762	1795	1787	1832	1010	898	1029	997	185	233	120	294
Annotated	lysU	b4129	478	527	535	596	759	765	2393	2521	822	859	433	448	391	468	324	370	1587	1604	1462	1593	1953	2334	2392	2486	1584	1767	1437	1462	2101	2244	2024	2084
Annotated	efp	b4147	182	80	194	373	395	497	314	560	383	436	126	136	128	17	146	56	554	655	539	616	1086	1098	1148	1186	1095	830	1074	1105	1079	1093	1100	1293
Annotated	miaA	b4171	382	493	392	452	1002	642	468	507	238	398	193	236	5	93	0	99	587	606	572	589	1215	1361	1175	1272	1162	1299	588	948	1033	1294	1058	1160
Annotated	rlmB	b4180	299	585	455	469	350	470	511	526	246	391	252	315	569	635	522	527	1213	1380	1298	976	2113	2793	1697	1736	2050	2773	1648	1682	2501	2654	1443	2027
Annotated	rpsF	b4200	231	249	206	260	889	959	1163	1183	100	121	103	105	0	0	0	0	343	477	374	408	423	537	546	555	441	514	562	581	310	484	280	560
Annotated	rplI	b4203	108	96	131	85	369	517	432	436	132	172	103	120	3	31	60	85	607	655	748	770	1141	1160	1057	1394	1034	781	1311	838	937	957	1087	989
Annotated	yjgF	b4243	270	314	309	392	842	958	935	983	214	233	329	395	241	242	314	328	1400	1464	1423	1466	1138	1190	1330	1343	1163	1207	1347	1391	1089	1248	1144	1193
Annotated	valS	b4258	106	308.5	296	45	149.5	195	311	493	380.5	399.5	426	449	68	56.5	73.5	91	1096	1140	1144	1201.5	1250	1289	1298	1345	1196	1218.5	1221.5	1273.5	1307.5	1445	1497.5	1570.5
Annotated	kptA	b4331	296	411.5	155.5	272	401.5	870	610.5	638.5	102	349.5	352.5	479.5	222.5	552.5	266.5	524	1875	822.5	1424.5	897.5	1368.5	1916	1457	1626.5	1487	2412	1474.5	1704	1750.5	585.5	1527	672
Annotated	rsmC	b4371	317	498	157	175	402	477	608	723	263	294	313	501	100	135	184	99	816	820	715	718	1573	1640	1553	1581	1438	1548	1096	945	1169	1217	1032	1075
Annotated	prfC	b4375	257.5	169.5	153.5	263.5	299	343.5	292.5	748.5	321.5	239.5	219	409.5	47	123	196	154.5	565	1179.5	1131.5	1286.5	1101	1174.5	1253	1302	1108	1239	1261.5	1303	261	953	1098.5	979
a Number in the parentheses represents the concentration of the drug used in screening the single gene deletion mutants.
b Each single gene deletion mutant in the drug screening assay has been quadruplicated.

## Sheet: Comp_Ourlist_cell envelope
Common Proteins between Global Functional Atlas Cell Envelope Assignments and New Antibiotic Targets
Gene assignments	cell envelope	found or not found		Gene assignments	Common between our list and cell envelope
Orphan	yaaY	YAAY		Annotated	BLC
Orphan	yadE	#N/A		Annotated	KDTA
Orphan	yafD	#N/A		Annotated	LOLA
Orphan	yafK	#N/A		Annotated	MACA
Orphan	yafL	#N/A		Annotated	MSCS
Orphan	yaiS	#N/A		Annotated	OMPW
Orphan	yajI	#N/A		Annotated	OMPX
Orphan	ybaW	YBAW		Annotated	SLYB
Orphan	ybaY	#N/A		Annotated	YCGR
Orphan	ylbH	#N/A		Orphan	YAAY
Orphan	ybbD	#N/A		Orphan	YBAW
Orphan	ybcY	#N/A		Orphan	YBFB
Orphan	ybcH	#N/A		Orphan	YCAI
Orphan	ybeM	#N/A		Orphan	YCFL
Orphan	ybeD	#N/A		Orphan	YDCD
Orphan	ybeB	#N/A		Orphan	YDDB
Orphan	ybeX	#N/A		Orphan	YEAY
Orphan	ybeZ	#N/A		Orphan	YGGU
Orphan	ybfB	YBFB		Orphan	YGJP
Orphan	ybfO	#N/A		Orphan	YHHH
Orphan	ybiP	#N/A		Orphan	YIBD
Orphan	ybjI	#N/A		Orphan	YJDI
Orphan	ybjT	#N/A		Orphan	YNAI
Orphan	ycaI	YCAI
Orphan	ycaR	#N/A
Orphan	ycbJ	#N/A
Orphan	ycbC	#N/A
Orphan	ycbK	#N/A
Orphan	ycbZ	#N/A
Orphan	yccJ	#N/A
Orphan	yceK	#N/A
Orphan	yceG	#N/A
Orphan	ycfL	YCFL
Orphan	ycfM	#N/A
Orphan	ycfP	#N/A
Orphan	ychQ	#N/A
Orphan	ychA	#N/A
Orphan	ycjQ	#N/A
Orphan	ycjS	#N/A
Orphan	ynaI	YNAI
Orphan	ydaV	#N/A
Orphan	ynbB	#N/A
Orphan	ynbC	#N/A
Orphan	ydcD	YDCD
Orphan	yddB	YDDB
Orphan	ydgJ	#N/A
Orphan	ydjM	#N/A
Orphan	yeaV	#N/A
Orphan	yeaY	YEAY
Orphan	yeaZ	#N/A
Orphan	yebA	#N/A
Orphan	yecM	#N/A
Orphan	yegQ	#N/A
Orphan	yohC	#N/A
Orphan	yohG	#N/A
Orphan	yfbH	#N/A
Orphan	yfbJ	#N/A
Orphan	yfcL	#N/A
Orphan	yfcM	#N/A
Orphan	yfcA	#N/A
Orphan	yfcZ	#N/A
Orphan	yfdI	#N/A
Orphan	yfdR	#N/A
Orphan	ypdA	#N/A
Orphan	yfhM	#N/A
Orphan	yfhL	#N/A
Orphan	yfiH	#N/A
Orphan	ygaF	#N/A
Orphan	ygaM	#N/A
Orphan	yqeH	#N/A
Orphan	yggU	YGGU
Orphan	ygjP	YGJP
Orphan	yhbC	#N/A
Orphan	yhdE	#N/A
Orphan	yhdN	#N/A
Orphan	yheO	#N/A
Orphan	yhfL	#N/A
Orphan	yhgF	#N/A
Orphan	yhhH	YHHH
Orphan	yhhI	#N/A
Orphan	yhiR	#N/A
Orphan	yhjR	#N/A
Orphan	yiaL	#N/A
Orphan	yibQ	#N/A
Orphan	yibD	YIBD
Orphan	yidB	#N/A
Orphan	yieH	#N/A
Orphan	yiiD	#N/A
Orphan	yijE	#N/A
Orphan	yjaH	#N/A
Orphan	yjdI	YJDI
Orphan	yjgI	#N/A
Orphan	yjgJ	#N/A
Orphan	yjgK	#N/A
Orphan	yjgM	#N/A
Orphan	yjjA	#N/A
Orphan	yjjV	#N/A
Orphan	yhdP	#N/A
Annotated	yfbW	#N/A
Annotated	murE	#N/A
Annotated	murF	#N/A
Annotated	murD	#N/A
Annotated	murG	#N/A
Annotated	murC	#N/A
Annotated	mrcB	#N/A
Annotated	hlpA	#N/A
Annotated	lpxD	#N/A
Annotated	lpxA	#N/A
Annotated	lpxB	#N/A
Annotated	nlpE	#N/A
Annotated	phoE	#N/A
Annotated	betT	#N/A
Annotated	ddlA	#N/A
Annotated	tsx	#N/A
Annotated	acrA	#N/A
Annotated	kefA	#N/A
Annotated	rhsD	#N/A
Annotated	ompT	#N/A
Annotated	nfrB	#N/A
Annotated	cusC	#N/A
Annotated	cusB	#N/A
Annotated	fepE	#N/A
Annotated	dacA	#N/A
Annotated	rlpA	#N/A
Annotated	rhsC	#N/A
Annotated	tolA	#N/A
Annotated	pal	#N/A
Annotated	galE	#N/A
Annotated	ompX	OMPX
Annotated	dacC	#N/A
Annotated	macA	MACA
Annotated	lolA	LOLA
Annotated	kdsB	#N/A
Annotated	ompF	#N/A
Annotated	ompA	#N/A
Annotated	yccC	#N/A
Annotated	csgG	#N/A
Annotated	mdoH	#N/A
Annotated	lpxL	#N/A
Annotated	flgJ	#N/A
Annotated	ycfN	#N/A
Annotated	dadX	#N/A
Annotated	emtA	#N/A
Annotated	ycgR	YCGR
Annotated	kdsA	#N/A
Annotated	galU	#N/A
Annotated	tonB	#N/A
Annotated	ompW	OMPW
Annotated	ycjG	#N/A
Annotated	ompN	#N/A
Annotated	rhsE	#N/A
Annotated	ddpX	#N/A
Annotated	slyB	SLYB
Annotated	cfa	#N/A
Annotated	prc	#N/A
Annotated	lpxM	#N/A
Annotated	flu	#N/A
Annotated	dacD	#N/A
Annotated	cld	#N/A
Annotated	ugd	#N/A
Annotated	wbbK	#N/A
Annotated	glf	#N/A
Annotated	rfbC	#N/A
Annotated	rfbA	#N/A
Annotated	rfbD	#N/A
Annotated	rfbB	#N/A
Annotated	cpsB	#N/A
Annotated	fcl	#N/A
Annotated	gmd	#N/A
Annotated	wzc	#N/A
Annotated	mdtA	#N/A
Annotated	pbpG	#N/A
Annotated	ompC	#N/A
Annotated	yfaL	#N/A
Annotated	yfbE	#N/A
Annotated	yfbF	#N/A
Annotated	yfbG	#N/A
Annotated	arnT	#N/A
Annotated	mepA	#N/A
Annotated	yfdH	#N/A
Annotated	ddg	#N/A
Annotated	amiA	#N/A
Annotated	nlpB	#N/A
Annotated	pbpC	#N/A
Annotated	lepA	#N/A
Annotated	ypjA	#N/A
Annotated	mltB	#N/A
Annotated	gudD	#N/A
Annotated	mltA	#N/A
Annotated	amiC	#N/A
Annotated	ygeR	#N/A
Annotated	mscS	MSCS
Annotated	yggZ	#N/A
Annotated	tolC	#N/A
Annotated	rfaE	#N/A
Annotated	agaS	#N/A
Annotated	dacB	#N/A
Annotated	murA	#N/A
Annotated	kdsD	#N/A
Annotated	mtgA	#N/A
Annotated	nanA	#N/A
Annotated	acrE	#N/A
Annotated	frlB	#N/A
Annotated	mrcA	#N/A
Annotated	rhsB	#N/A
Annotated	mdtE	#N/A
Annotated	bcsA	#N/A
Annotated	rhsA	#N/A
Annotated	rfaD	#N/A
Annotated	rfaF	#N/A
Annotated	rfaC	#N/A
Annotated	rfaL	#N/A
Annotated	rfaJ	#N/A
Annotated	rfaI	#N/A
Annotated	rfaB	#N/A
Annotated	rfaG	#N/A
Annotated	rfaQ	#N/A
Annotated	kdtA	KDTA
Annotated	glmS	#N/A
Annotated	glmU	#N/A
Annotated	gidB	#N/A
Annotated	rfe	#N/A
Annotated	wzzE	#N/A
Annotated	rffE	#N/A
Annotated	rffD	#N/A
Annotated	rffG	#N/A
Annotated	rffH	#N/A
Annotated	rffA	#N/A
Annotated	rffM	#N/A
Annotated	murI	#N/A
Annotated	murB	#N/A
Annotated	alr	#N/A
Annotated	blc	BLC
Annotated	amiB	#N/A
Annotated	ytfG	#N/A
Annotated	mpl	#N/A
Annotated	mdoB	#N/A
	slt	#N/A

## Sheet: Comp_Ourlist_translation
Common Proteins between Global Functional Atlas Translation Assignments and New Antibiotic Targets
Gene assignments	translation	found or not found			Gene assignments	Common between our list and translation
Orphan	yacL	#N/A			Annotated	EFP
Orphan	yafK	#N/A			Annotated	LIGT
Orphan	ykfG	YKFG			Annotated	RELE
Orphan	yagJ	#N/A			Annotated	RIMJ
Orphan	ykgJ	#N/A			Annotated	RNPA
Orphan	yajD	#N/A			Orphan	YBCJ
Orphan	ybaY	#N/A			Orphan	YBGC
Orphan	ybaZ	#N/A			Orphan	YDDB
Orphan	ybcJ	YBCJ			Orphan	YDHQ
Orphan	ybeY	#N/A			Orphan	YDII
Orphan	ybfM	#N/A			Orphan	YEHR
Orphan	ybfN	#N/A			Orphan	YFHB
Orphan	ybgC	YBGC			Orphan	YHBY
Orphan	ybiX	#N/A			Orphan	YHHY
Orphan	ybjC	#N/A			Orphan	YJBQ
Orphan	ybjN	#N/A			Orphan	YKFG
Orphan	ybjX	#N/A			Orphan	YNCE
Orphan	ycaD	#N/A
Orphan	ycaO	#N/A
Orphan	ycbL	#N/A
Orphan	yccS	#N/A
Orphan	yceH	#N/A
Orphan	yceD	#N/A
Orphan	ycgB	#N/A
Orphan	yciU	#N/A
Orphan	yciO	#N/A
Orphan	yciS	#N/A
Orphan	yciH	#N/A
Orphan	yncE	YNCE
Orphan	yddH	#N/A
Orphan	yddB	YDDB
Orphan	yneG	#N/A
Orphan	ynfB	#N/A
Orphan	ydhO	#N/A
Orphan	ydhP	#N/A
Orphan	ydhQ	YDHQ
Orphan	ydiI	YDII
Orphan	ydiA	#N/A
Orphan	ydiZ	#N/A
Orphan	ynjB	#N/A
Orphan	ynjF	#N/A
Orphan	yeaH	#N/A
Orphan	yoaH	#N/A
Orphan	yebN	#N/A
Orphan	yebG	#N/A
Orphan	yebC	#N/A
Orphan	yecT	#N/A
Orphan	yodC	#N/A
Orphan	yedA	#N/A
Orphan	yeeN	#N/A
Orphan	yeeX	#N/A
Orphan	yegH	#N/A
Orphan	yehI	#N/A
Orphan	yehL	#N/A
Orphan	yehR	YEHR
Orphan	yohG	#N/A
Orphan	yohH	#N/A
Orphan	yejG	#N/A
Orphan	yejL	#N/A
Orphan	yejM	#N/A
Orphan	yfbU	#N/A
Orphan	yfbV	#N/A
Orphan	yfcL	#N/A
Orphan	ypfJ	#N/A
Orphan	yfgD	#N/A
Orphan	yfgB	#N/A
Orphan	yfhR	#N/A
Orphan	yfhB	YFHB
Orphan	yfiF	#N/A
Orphan	yfjF	#N/A
Orphan	ygaZ	#N/A
Orphan	yqfB	#N/A
Orphan	yggE	#N/A
Orphan	yggS	#N/A
Orphan	yhbX	#N/A
Orphan	yhbY	YHBY
Orphan	yhcM	#N/A
Orphan	yhdU	#N/A
Orphan	yhhX	#N/A
Orphan	yhhY	YHHY
Orphan	yhiD	#N/A
Orphan	yhjD	#N/A
Orphan	yibL	#N/A
Orphan	yihD	#N/A
Orphan	yjbL	#N/A
Orphan	yjbM	#N/A
Orphan	yjbQ	YJBQ
Orphan	yjgA	#N/A
Orphan	yjgL	#N/A
Orphan	yjhQ	#N/A
Orphan	yjjU	#N/A
Orphan	yjjK	#N/A
Annotated	rpsT	#N/A
Annotated	ileS	#N/A
Annotated	ksgA	#N/A
Annotated	rluA	#N/A
Annotated	pcnB	#N/A
Annotated	yadB	#N/A
Annotated	ligT	LIGT
Annotated	map	#N/A
Annotated	proS	#N/A
Annotated	tgt	#N/A
Annotated	cysS	#N/A
Annotated	rna	#N/A
Annotated	leuS	#N/A
Annotated	miaB	#N/A
Annotated	glnS	#N/A
Annotated	rhlE	#N/A
Annotated	rimK	#N/A
Annotated	rumB	#N/A
Annotated	infA	#N/A
Annotated	serS	#N/A
Annotated	rimJ	RIMJ
Annotated	rne	#N/A
Annotated	rluC	#N/A
Annotated	rpmF	#N/A
Annotated	trmU	#N/A
Annotated	ymfC	#N/A
Annotated	prfA	#N/A
Annotated	rluB	#N/A
Annotated	dbpA	#N/A
Annotated	rimL	#N/A
Annotated	relE	RELE
Annotated	speG	#N/A
Annotated	tyrS	#N/A
Annotated	pheT	#N/A
Annotated	pheS	#N/A
Annotated	rpmI	#N/A
Annotated	infC	#N/A
Annotated	thrS	#N/A
Annotated	rnd	#N/A
Annotated	aspS	#N/A
Annotated	dusC	#N/A
Annotated	rsuA	#N/A
Annotated	rplY	#N/A
Annotated	yfbG	#N/A
Annotated	truA	#N/A
Annotated	prmB	#N/A
Annotated	gltX	#N/A
Annotated	hisS	#N/A
Annotated	tadA	#N/A
Annotated	srmB	#N/A
Annotated	rluD	#N/A
Annotated	yfiA	#N/A
Annotated	rimM	#N/A
Annotated	smpA	#N/A
Annotated	alaS	#N/A
Annotated	rumA	#N/A
Annotated	yqcB	#N/A
Annotated	lysS	#N/A
Annotated	prfB	#N/A
Annotated	gshB	#N/A
Annotated	cca	#N/A
Annotated	rpsU	#N/A
Annotated	deaD	#N/A
Annotated	pnp	#N/A
Annotated	truB	#N/A
Annotated	rbfA	#N/A
Annotated	rrmJ	#N/A
Annotated	rng	#N/A
Annotated	prmA	#N/A
Annotated	dusB	#N/A
Annotated	yrdC	#N/A
Annotated	rsmB	#N/A
Annotated	rpmJ	#N/A
Annotated	rpsE	#N/A
Annotated	rplW	#N/A
Annotated	tufA	#N/A
Annotated	fusA	#N/A
Annotated	trpS	#N/A
Annotated	hslR	#N/A
Annotated	glyS	#N/A
Annotated	selB	#N/A
Annotated	rpmG	#N/A
Annotated	trmH	#N/A
Annotated	rnpA	RNPA
Annotated	rhlB	#N/A
Annotated	rpmE	#N/A
Annotated	trmA	#N/A
Annotated	tufB	#N/A
Annotated	yjbC	#N/A
Annotated	yjbN	#N/A
Annotated	lysU	#N/A
Annotated	efp	EFP
Annotated	miaA	#N/A
Annotated	rlmB	#N/A
Annotated	rpsF	#N/A
Annotated	rplI	#N/A
Annotated	yjgF	#N/A
Annotated	valS	#N/A
Annotated	kptA	#N/A
Annotated	rsmC	#N/A
Annotated	prfC	#N/A

## Sheet: comp_ourlist_orphan
Gene assignments			Column1		Common between our list and orphans
Orphan	yaaA		Our predicted		YAAY
Orphan	yaaH		6PGL		YADC
Orphan	yaaI		ACPS		YAEB
Orphan	yaaJ		ACYP		YAFJ
Orphan	yaaU		APAG		YAFP
Orphan	yaaW		ASNC		YAGH
Orphan	yaaX		ATPE		YAGV
Orphan	yaaY		ATPZ		YAIE
Orphan	yabI		BLC		YAIV
Orphan	yabP		BORD		YAJG
Orphan	yabQ		CCMD		YBAW
Orphan	yacC		CHPA		YBBJ
Orphan	yacF		CREA		YBBV
Orphan	yacG		CRP		YBCJ
Orphan	yacH		CSGA		YBCK
Orphan	yacL		CSGB		YBCM
Orphan	yadC		CSPB		YBCO
Orphan	yadD		CSPD		YBFB
Orphan	yadE		CSPE		YBGC
Orphan	yadI		CSPF		YBGP
Orphan	yadK		CSPG		YBHN
Orphan	yadL		CSRA		YBHQ
Orphan	yadM		DBHA		YCAI
Orphan	yadN		DBHB		YCBF
Orphan	yadS		DEOR		YCBR
Orphan	yaeB		ECPD		YCBV
Orphan	yaeF		EFP		YCEI
Orphan	yaeH		ELBA		YCFJ
Orphan	yaeI		EMRA		YCFL
Orphan	yaeJ		ENVY		YCGI
Orphan	yaeP		EUTN		YCGK
Orphan	yaeQ		EX7L		YCGX
Orphan	yaeR		FABZ		YCIA
Orphan	yafC		FADL		YDAC
Orphan	yafD		FECR		YDCD
Orphan	yafE		FEOA		YDCM
Orphan	yafF		FIMC		YDDB
Orphan	yafJ		FIMH		YDDE
Orphan	yafK		FLGA		YDDL
Orphan	yafL		FLHE		YDEO
Orphan	yafM		FLID		YDEQ
Orphan	yafN		FLIO		YDET
Orphan	yafO		FLMA		YDFO
Orphan	yafP		FOLX		YDFV
Orphan	yafS		GADE		YDFW
Orphan	yafT		GCH1		YDFZ
Orphan	yafU		GCVR		YDHA
Orphan	yafV		GFCB		YDHQ
Orphan	yafX		GLRX3		YDHT
Orphan	yafY		GNTX		YDII
Orphan	yafZ		GREB		YEAI
Orphan	yagA		GSPL		YEAY
Orphan	yagB		HCAC		YEDL
Orphan	yagE		HCAF		YEES
Orphan	yagF		HTRC		YEET
Orphan	yagG		HYBF		YEGP
Orphan	yagH		HYPA		YEHA
Orphan	yagI		HYPF		YEHC
Orphan	yagJ		IBPA		YEHE
Orphan	yagK		IF1		YEHR
Orphan	yagM		IHFA		YFAE
Orphan	yagN		IHFB		YFCS
Orphan	yagP		ILVH		YFEN
Orphan	yagQ		ILVM		YFGJ
Orphan	yagR		ILVN		YFHB
Orphan	yagS		INSB1		YFJG
Orphan	yagT		KDTA		YFJW
Orphan	yagU		KIL		YFJY
Orphan	yagV		LIGT		YGCH
Orphan	yagW		LOLA		YGCP
Orphan	yagX		LOLB		YGFX
Orphan	yahB		LPIV		YGGU
Orphan	yahC		LPT		YGHD
Orphan	yahD		MACA		YGHG
Orphan	yahE		MATC		YGIV
Orphan	yahF		MIPA		YGJN
Orphan	yahG		MODE		YGJP
Orphan	yahH		MOKC		YHAK
Orphan	yahI		MSCS		YHBP
Orphan	yahJ		NANC		YHBY
Orphan	yahK		NANK		YHCA
Orphan	yahL		NIKR		YHCD
Orphan	yahM		NRDH		YHFA
Orphan	yahO		NRFE		YHFU
Orphan	yaiA		NSR		YHHH
Orphan	yaiE		OMPL		YHHY
Orphan	yaiF		OMPW		YHIL
Orphan	yaiI		OMPX		YIAC
Orphan	yaiO		PAAI		YIBD
Orphan	yaiP		PDXH		YIDP
Orphan	yaiS		PGAC		YIDR
Orphan	yaiT		PGAD		YIGI
Orphan	yaiU		PHNO		YIGZ
Orphan	yaiV		PINH		YIHG
Orphan	yaiW		PLSC		YIHR
Orphan	yaiY		PPDC		YIIS
Orphan	yaiZ		PPNK		YJBQ
Orphan	yajD		PRIB		YJDI
Orphan	yajG		PTPS		YJDJ
Orphan	yajI		PYRI		YJGN
Orphan	yajL		RELE		YJGW
Orphan	yajO		REND		YJHI
Orphan	yajQ		REPB		YJHX
Orphan	yajR		REPE1		YKFG
Orphan	ybaA		RFAH		YKFJ
Orphan	ybaB		RFAY		YKGI
Orphan	ybaE		RFH		YMDA
Orphan	ybaJ		RIMJ		YMFA
Orphan	ybaL		RL11		YMGG
Orphan	ybaM		RL14		YMJC
Orphan	ybaN		RL16		YNAI
Orphan	ybaO		RL18		YNCE
Orphan	ybaP		RL19		YNCH
Orphan	ybaQ		RL21		YNCN
Orphan	ybaT		RL22		YOBA
Orphan	ybaV		RL23		YOBB
Orphan	ybaW		RL24		YOBD
Orphan	ybaY		RL25		YOBH
Orphan	ybaZ		RL27		YOHD
Orphan	ybbC		RL28		YPHH
Orphan	ybbD		RL3		YPJJ
Orphan	ybbJ		RL30		YQEJ
Orphan	ybbL		RL31		YQEK
Orphan	ybbM		RL31B		YQIB
Orphan	ybbN		RL33		YQIH
Orphan	ybbO		RL34		YRAI
Orphan	ybbV		RL35		YRAP
Orphan	ybbW		RL36		YRBL
Orphan	ybbY		RL362		YTFP
Orphan	ybcC		RL6
Orphan	ybcF		RLUE
Orphan	ybcH		RNPA
Orphan	ybcI		RP5M
Orphan	ybcJ		RS11
Orphan	ybcK		RS16
Orphan	ybcL		RS17
Orphan	ybcM		RS3
Orphan	ybcN		RS5
Orphan	ybcO		RS8
Orphan	ybcQ		RUS
Orphan	ybcS		RUTF
Orphan	ybcV		RUVC
Orphan	ybcW		SFMC
Orphan	ybcY		SFSA
Orphan	ybdD		SIEB
Orphan	ybdF		SLYB
Orphan	ybdG		SPRT
Orphan	ybdH		SRNB
Orphan	ybdJ		SSRP
Orphan	ybdM		SUFB
Orphan	ybdN		SUFD
Orphan	ybdO		TISA
Orphan	ybdR		TRAE1
Orphan	ybdZ		TRBH
Orphan	ybeB		ULAB
Orphan	ybeD		WAAU
Orphan	ybeF		WBBJ
Orphan	ybeH		WCAB
Orphan	ybeL		WCAF
Orphan	ybeM		WCAM
Orphan	ybeQ		WECG
Orphan	ybeR		YAAY
Orphan	ybeT		YADC
Orphan	ybeU		YAEB
Orphan	ybeX		YAFJ
Orphan	ybeY		YAFP
Orphan	ybeZ		YAGH
Orphan	ybfA		YAGL
Orphan	ybfB		YAGV
Orphan	ybfC		YAIE
Orphan	ybfD		YAIV
Orphan	ybfF		YAIX
Orphan	ybfG		YAJC
Orphan	ybfH		YAJG
Orphan	ybfM		YBAW
Orphan	ybfN		YBBJ
Orphan	ybfO		YBBV
Orphan	ybfP		YBCJ
Orphan	ybfQ		YBCK
Orphan	ybgA		YBCM
Orphan	ybgC		YBCO
Orphan	ybgD		YBDB
Orphan	ybgE		YBFB
Orphan	ybgH		YBGC
Orphan	ybgJ		YBGP
Orphan	ybgK		YBHN
Orphan	ybgL		YBHQ
Orphan	ybgO		YBHU
Orphan	ybgP		YCAI
Orphan	ybgQ		YCBF
Orphan	ybgS		YCBR
Orphan	ybgT		YCBV
Orphan	ybhB		YCEI
Orphan	ybhC		YCFJ
Orphan	ybhD		YCFL
Orphan	ybhG		YCGI
Orphan	ybhH		YCGK
Orphan	ybhI		YCGR
Orphan	ybhJ		YCGX
Orphan	ybhK		YCIA
Orphan	ybhL		YCIY
Orphan	ybhM		YDAC
Orphan	ybhN		YDCD
Orphan	ybhP		YDCM
Orphan	ybhQ		YDDB
Orphan	ybhT		YDDE
Orphan	ybiA		YDDL
Orphan	ybiB		YDEO
Orphan	ybiC		YDEQ
Orphan	ybiH		YDET
Orphan	ybiI		YDEU
Orphan	ybiJ		YDFO
Orphan	ybiM		YDFV
Orphan	ybiN		YDFW
Orphan	ybiO		YDFZ
Orphan	ybiP		YDHA
Orphan	ybiR		YDHJ
Orphan	ybiS		YDHQ
Orphan	ybiT		YDHT
Orphan	ybiU		YDII
Orphan	ybiW		YEAI
Orphan	ybiX		YEAY
Orphan	ybiY		YEDL
Orphan	ybjC		YEEJ
Orphan	ybjD		YEES
Orphan	ybjE		YEET
Orphan	ybjH		YEFI
Orphan	ybjI		YEGP
Orphan	ybjJ		YEHA
Orphan	ybjK		YEHC
Orphan	ybjL		YEHE
Orphan	ybjM		YEHR
Orphan	ybjN		YFAE
Orphan	ybjO		YFCS
Orphan	ybjP		YFEN
Orphan	ybjQ		YFFH
Orphan	ybjS		YFGJ
Orphan	ybjT		YFHB
Orphan	ybjX		YFJG
Orphan	ycaD		YFJW
Orphan	ycaI		YFJY
Orphan	ycaK		YGCH
Orphan	ycaL		YGCP
Orphan	ycaM		YGFX
Orphan	ycaN		YGGU
Orphan	ycaO		YGHD
Orphan	ycaP		YGHG
Orphan	ycaQ		YGIN
Orphan	ycaR		YGIV
Orphan	ycbB		YGJN
Orphan	ycbC		YGJP
Orphan	ycbF		YHAK
Orphan	ycbG		YHBN
Orphan	ycbJ		YHBP
Orphan	ycbK		YHBY
Orphan	ycbL		YHCA
Orphan	ycbQ		YHCD
Orphan	ycbR		YHFA
Orphan	ycbS		YHFU
Orphan	ycbT		YHHH
Orphan	ycbU		YHHY
Orphan	ycbV		YHIL
Orphan	ycbW		YIAC
Orphan	ycbX		YIBD
Orphan	ycbZ		YIDP
Orphan	yccE		YIDR
Orphan	yccF		YIDS
Orphan	yccJ		YIGI
Orphan	yccM		YIGZ
Orphan	yccS		YIHG
Orphan	yccT		YIHQ
Orphan	yccU		YIHR
Orphan	yccW		YIIS
Orphan	yccX		YJBQ
Orphan	ycdT		YJDI
Orphan	ycdU		YJDJ
Orphan	ycdX		YJGN
Orphan	ycdY		YJGW
Orphan	ycdZ		YJHI
Orphan	yceA		YJHT
Orphan	yceB		YJHX
Orphan	yceD		YKFG
Orphan	yceF		YKFJ
Orphan	yceG		YKGI
Orphan	yceH		YMDA
Orphan	yceI		YMFA
Orphan	yceJ		YMGG
Orphan	yceK		YMGJ
Orphan	yceO		YMJC
Orphan	yceQ		YNAI
Orphan	ycfD		YNCE
Orphan	ycfH		YNCH
Orphan	ycfJ		YNCL
Orphan	ycfK		YNCN
Orphan	ycfL		YNEC
Orphan	ycfM		YOBA
Orphan	ycfP		YOBB
Orphan	ycfQ		YOBD
Orphan	ycfS		YOBH
Orphan	ycfT		YOEB
Orphan	ycfZ		YOHD
Orphan	ycgB		YPHH
Orphan	ycgE		YPJJ
Orphan	ycgF		YQEJ
Orphan	ycgG		YQEK
Orphan	ycgI		YQIB
Orphan	ycgJ		YQIH
Orphan	ycgK		YRAI
Orphan	ycgL		YRAP
Orphan	ycgM		YRBK
Orphan	ycgN		YRBL
Orphan	ycgV		YTFP
Orphan	ycgX		YUAB
Orphan	ycgY		YUAD
Orphan	ycgZ		YUAF
Orphan	ychA		YUAN
Orphan	ychE		YUAO
Orphan	ychF		YUAP
Orphan	ychH		YUAQ
Orphan	ychJ		YUBO
Orphan	ychM
Orphan	ychN
Orphan	ychP
Orphan	ychQ
Orphan	ychS
Orphan	yciA
Orphan	yciB
Orphan	yciC
Orphan	yciE
Orphan	yciG
Orphan	yciH
Orphan	yciI
Orphan	yciK
Orphan	yciM
Orphan	yciN
Orphan	yciO
Orphan	yciQ
Orphan	yciS
Orphan	yciU
Orphan	yciW
Orphan	ycjD
Orphan	ycjF
Orphan	ycjM
Orphan	ycjQ
Orphan	ycjR
Orphan	ycjS
Orphan	ycjT
Orphan	ycjU
Orphan	ycjV
Orphan	ycjW
Orphan	ycjX
Orphan	ycjY
Orphan	ycjZ
Orphan	ydaC
Orphan	ydaE
Orphan	ydaF
Orphan	ydaG
Orphan	ydaL
Orphan	ydaN
Orphan	ydaQ
Orphan	ydaS
Orphan	ydaT
Orphan	ydaU
Orphan	ydaV
Orphan	ydaW
Orphan	ydaY
Orphan	ydbC
Orphan	ydbD
Orphan	ydbH
Orphan	ydbJ
Orphan	ydbK
Orphan	ydbL
Orphan	ydcA
Orphan	ydcC
Orphan	ydcD
Orphan	ydcF
Orphan	ydcH
Orphan	ydcI
Orphan	ydcJ
Orphan	ydcK
Orphan	ydcL
Orphan	ydcM
Orphan	ydcN
Orphan	ydcO
Orphan	ydcP
Orphan	ydcQ
Orphan	ydcR
Orphan	ydcX
Orphan	ydcY
Orphan	ydcZ
Orphan	yddB
Orphan	yddE
Orphan	yddG
Orphan	yddH
Orphan	yddJ
Orphan	yddK
Orphan	yddL
Orphan	yddM
Orphan	yddV
Orphan	yddW
Orphan	ydeA
Orphan	ydeE
Orphan	ydeH
Orphan	ydeI
Orphan	ydeJ
Orphan	ydeK
Orphan	ydeM
Orphan	ydeN
Orphan	ydeO
Orphan	ydeP
Orphan	ydeQ
Orphan	ydeR
Orphan	ydeS
Orphan	ydeT
Orphan	ydfA
Orphan	ydfB
Orphan	ydfC
Orphan	ydfD
Orphan	ydfE
Orphan	ydfH
Orphan	ydfI
Orphan	ydfJ
Orphan	ydfK
Orphan	ydfO
Orphan	ydfP
Orphan	ydfQ
Orphan	ydfR
Orphan	ydfT
Orphan	ydfU
Orphan	ydfV
Orphan	ydfW
Orphan	ydfX
Orphan	ydfZ
Orphan	ydgA
Orphan	ydgC
Orphan	ydgD
Orphan	ydgH
Orphan	ydgI
Orphan	ydgJ
Orphan	ydgK
Orphan	ydhA
Orphan	ydhB
Orphan	ydhC
Orphan	ydhF
Orphan	ydhI
Orphan	ydhK
Orphan	ydhL
Orphan	ydhM
Orphan	ydhO
Orphan	ydhP
Orphan	ydhQ
Orphan	ydhS
Orphan	ydhT
Orphan	ydhU
Orphan	ydhV
Orphan	ydhW
Orphan	ydhX
Orphan	ydhY
Orphan	ydhZ
Orphan	ydiA
Orphan	ydiE
Orphan	ydiF
Orphan	ydiH
Orphan	ydiI
Orphan	ydiJ
Orphan	ydiK
Orphan	ydiL
Orphan	ydiM
Orphan	ydiN
Orphan	ydiP
Orphan	ydiQ
Orphan	ydiR
Orphan	ydiS
Orphan	ydiT
Orphan	ydiU
Orphan	ydiV
Orphan	ydiY
Orphan	ydiZ
Orphan	ydjA
Orphan	ydjE
Orphan	ydjF
Orphan	ydjG
Orphan	ydjH
Orphan	ydjI
Orphan	ydjJ
Orphan	ydjK
Orphan	ydjL
Orphan	ydjM
Orphan	ydjN
Orphan	ydjO
Orphan	ydjX
Orphan	ydjY
Orphan	ydjZ
Orphan	yeaC
Orphan	yeaD
Orphan	yeaG
Orphan	yeaH
Orphan	yeaI
Orphan	yeaJ
Orphan	yeaK
Orphan	yeaL
Orphan	yeaM
Orphan	yeaN
Orphan	yeaO
Orphan	yeaP
Orphan	yeaQ
Orphan	yeaR
Orphan	yeaV
Orphan	yeaW
Orphan	yeaX
Orphan	yeaY
Orphan	yeaZ
Orphan	yebA
Orphan	yebB
Orphan	yebC
Orphan	yebE
Orphan	yebF
Orphan	yebG
Orphan	yebK
Orphan	yebN
Orphan	yebO
Orphan	yebQ
Orphan	yebS
Orphan	yebT
Orphan	yebV
Orphan	yebW
Orphan	yebY
Orphan	yebZ
Orphan	yecA
Orphan	yecC
Orphan	yecD
Orphan	yecE
Orphan	yecF
Orphan	yecH
Orphan	yecJ
Orphan	yecM
Orphan	yecN
Orphan	yecR
Orphan	yecS
Orphan	yecT
Orphan	yedA
Orphan	yedD
Orphan	yedE
Orphan	yedF
Orphan	yedI
Orphan	yedJ
Orphan	yedK
Orphan	yedL
Orphan	yedM
Orphan	yedP
Orphan	yedQ
Orphan	yedR
Orphan	yedV
Orphan	yedW
Orphan	yedY
Orphan	yedZ
Orphan	yeeA
Orphan	yeeD
Orphan	yeeE
Orphan	yeeF
Orphan	yeeN
Orphan	yeeO
Orphan	yeeR
Orphan	yeeS
Orphan	yeeT
Orphan	yeeW
Orphan	yeeX
Orphan	yeeY
Orphan	yeeZ
Orphan	yegD
Orphan	yegE
Orphan	yegH
Orphan	yegI
Orphan	yegJ
Orphan	yegK
Orphan	yegL
Orphan	yegP
Orphan	yegQ
Orphan	yegR
Orphan	yegS
Orphan	yegT
Orphan	yegU
Orphan	yegV
Orphan	yegW
Orphan	yegX
Orphan	yehA
Orphan	yehB
Orphan	yehC
Orphan	yehD
Orphan	yehE
Orphan	yehI
Orphan	yehK
Orphan	yehL
Orphan	yehM
Orphan	yehP
Orphan	yehQ
Orphan	yehR
Orphan	yehS
Orphan	yehT
Orphan	yehU
Orphan	yeiA
Orphan	yeiB
Orphan	yeiC
Orphan	yeiE
Orphan	yeiH
Orphan	yeiI
Orphan	yeiM
Orphan	yeiN
Orphan	yeiP
Orphan	yeiQ
Orphan	yeiR
Orphan	yeiS
Orphan	yeiT
Orphan	yeiW
Orphan	yejG
Orphan	yejH
Orphan	yejL
Orphan	yejM
Orphan	yejO
Orphan	yfaA
Orphan	yfaD
Orphan	yfaE
Orphan	yfaH
Orphan	yfaP
Orphan	yfaQ
Orphan	yfaT
Orphan	yfaU
Orphan	yfaV
Orphan	yfaW
Orphan	yfaX
Orphan	yfaY
Orphan	yfaZ
Orphan	yfbB
Orphan	yfbH
Orphan	yfbJ
Orphan	yfbK
Orphan	yfbL
Orphan	yfbM
Orphan	yfbN
Orphan	yfbO
Orphan	yfbP
Orphan	yfbQ
Orphan	yfbS
Orphan	yfbT
Orphan	yfbU
Orphan	yfbV
Orphan	yfbW
Orphan	yfcA
Orphan	yfcC
Orphan	yfcD
Orphan	yfcH
Orphan	yfcI
Orphan	yfcJ
Orphan	yfcL
Orphan	yfcM
Orphan	yfcN
Orphan	yfcO
Orphan	yfcP
Orphan	yfcQ
Orphan	yfcR
Orphan	yfcS
Orphan	yfcT
Orphan	yfcU
Orphan	yfcV
Orphan	yfcZ
Orphan	yfdC
Orphan	yfdE
Orphan	yfdF
Orphan	yfdI
Orphan	yfdK
Orphan	yfdL
Orphan	yfdM
Orphan	yfdN
Orphan	yfdO
Orphan	yfdP
Orphan	yfdQ
Orphan	yfdR
Orphan	yfdS
Orphan	yfdT
Orphan	yfdV
Orphan	yfdX
Orphan	yfdY
Orphan	yfdZ
Orphan	yfeA
Orphan	yfeC
Orphan	yfeD
Orphan	yfeH
Orphan	yfeK
Orphan	yfeN
Orphan	yfeO
Orphan	yfeR
Orphan	yfeS
Orphan	yfeT
Orphan	yfeW
Orphan	yfeX
Orphan	yfeY
Orphan	yfeZ
Orphan	yffB
Orphan	yfgA
Orphan	yfgB
Orphan	yfgC
Orphan	yfgD
Orphan	yfgF
Orphan	yfgG
Orphan	yfgH
Orphan	yfgI
Orphan	yfgJ
Orphan	yfgM
Orphan	yfgO
Orphan	yfhA
Orphan	yfhB
Orphan	yfhD
Orphan	yfhG
Orphan	yfhH
Orphan	yfhK
Orphan	yfhL
Orphan	yfhM
Orphan	yfhR
Orphan	yfiB
Orphan	yfiC
Orphan	yfiE
Orphan	yfiF
Orphan	yfiH
Orphan	yfiL
Orphan	yfiM
Orphan	yfiN
Orphan	yfiP
Orphan	yfiQ
Orphan	yfiR
Orphan	yfjD
Orphan	yfjF
Orphan	yfjG
Orphan	yfjH
Orphan	yfjI
Orphan	yfjJ
Orphan	yfjK
Orphan	yfjL
Orphan	yfjM
Orphan	yfjO
Orphan	yfjP
Orphan	yfjQ
Orphan	yfjR
Orphan	yfjS
Orphan	yfjT
Orphan	yfjU
Orphan	yfjV
Orphan	yfjW
Orphan	yfjX
Orphan	yfjY
Orphan	ygaC
Orphan	ygaD
Orphan	ygaF
Orphan	ygaH
Orphan	ygaM
Orphan	ygaP
Orphan	ygaQ
Orphan	ygaR
Orphan	ygaU
Orphan	ygaV
Orphan	ygaW
Orphan	ygaX
Orphan	ygaZ
Orphan	ygbA
Orphan	ygbE
Orphan	ygbF
Orphan	ygbI
Orphan	ygbJ
Orphan	ygbK
Orphan	ygbL
Orphan	ygbM
Orphan	ygbN
Orphan	ygbT
Orphan	ygcB
Orphan	ygcE
Orphan	ygcF
Orphan	ygcG
Orphan	ygcH
Orphan	ygcI
Orphan	ygcJ
Orphan	ygcK
Orphan	ygcL
Orphan	ygcN
Orphan	ygcO
Orphan	ygcP
Orphan	ygcQ
Orphan	ygcR
Orphan	ygcS
Orphan	ygcU
Orphan	ygcW
Orphan	ygdB
Orphan	ygdD
Orphan	ygdE
Orphan	ygdH
Orphan	ygdI
Orphan	ygdL
Orphan	ygdQ
Orphan	ygdR
Orphan	ygeA
Orphan	ygeF
Orphan	ygeG
Orphan	ygeH
Orphan	ygeI
Orphan	ygeK
Orphan	ygeL
Orphan	ygeM
Orphan	ygeO
Orphan	ygeP
Orphan	ygeQ
Orphan	ygeV
Orphan	ygeW
Orphan	ygeY
Orphan	ygfA
Orphan	ygfB
Orphan	ygfF
Orphan	ygfI
Orphan	ygfJ
Orphan	ygfQ
Orphan	ygfS
Orphan	ygfT
Orphan	ygfU
Orphan	ygfX
Orphan	ygfY
Orphan	ygfZ
Orphan	yggC
Orphan	yggD
Orphan	yggE
Orphan	yggF
Orphan	yggG
Orphan	yggL
Orphan	yggM
Orphan	yggN
Orphan	yggP
Orphan	yggR
Orphan	yggS
Orphan	yggT
Orphan	yggU
Orphan	yggW
Orphan	yghA
Orphan	yghB
Orphan	yghD
Orphan	yghF
Orphan	yghG
Orphan	yghJ
Orphan	yghO
Orphan	yghQ
Orphan	yghR
Orphan	yghS
Orphan	yghT
Orphan	yghU
Orphan	yghW
Orphan	ygiA
Orphan	ygiB
Orphan	ygiC
Orphan	ygiF
Orphan	ygiH
Orphan	ygiL
Orphan	ygiQ
Orphan	ygiS
Orphan	ygiT
Orphan	ygiV
Orphan	ygiW
Orphan	ygiZ
Orphan	ygjD
Orphan	ygjH
Orphan	ygjI
Orphan	ygjJ
Orphan	ygjK
Orphan	ygjM
Orphan	ygjN
Orphan	ygjP
Orphan	ygjQ
Orphan	ygjR
Orphan	ygjV
Orphan	yhaB
Orphan	yhaC
Orphan	yhaH
Orphan	yhaI
Orphan	yhaJ
Orphan	yhaK
Orphan	yhaL
Orphan	yhaM
Orphan	yhaO
Orphan	yhbC
Orphan	yhbE
Orphan	yhbJ
Orphan	yhbO
Orphan	yhbP
Orphan	yhbQ
Orphan	yhbS
Orphan	yhbT
Orphan	yhbU
Orphan	yhbV
Orphan	yhbW
Orphan	yhbX
Orphan	yhbY
Orphan	yhcA
Orphan	yhcB
Orphan	yhcC
Orphan	yhcD
Orphan	yhcF
Orphan	yhcG
Orphan	yhcH
Orphan	yhcM
Orphan	yhcN
Orphan	yhcO
Orphan	yhdE
Orphan	yhdH
Orphan	yhdL
Orphan	yhdN
Orphan	yhdP
Orphan	yhdT
Orphan	yhdU
Orphan	yhdV
Orphan	yheO
Orphan	yheS
Orphan	yheT
Orphan	yheU
Orphan	yheV
Orphan	yhfA
Orphan	yhfG
Orphan	yhfK
Orphan	yhfL
Orphan	yhfS
Orphan	yhfT
Orphan	yhfU
Orphan	yhfW
Orphan	yhfX
Orphan	yhfY
Orphan	yhfZ
Orphan	yhgA
Orphan	yhgE
Orphan	yhgF
Orphan	yhgN
Orphan	yhhA
Orphan	yhhH
Orphan	yhhI
Orphan	yhhJ
Orphan	yhhK
Orphan	yhhL
Orphan	yhhM
Orphan	yhhN
Orphan	yhhQ
Orphan	yhhS
Orphan	yhhT
Orphan	yhhW
Orphan	yhhX
Orphan	yhhY
Orphan	yhhZ
Orphan	yhiD
Orphan	yhiI
Orphan	yhiJ
Orphan	yhiL
Orphan	yhiM
Orphan	yhiN
Orphan	yhiP
Orphan	yhiQ
Orphan	yhiR
Orphan	yhiS
Orphan	yhjA
Orphan	yhjB
Orphan	yhjC
Orphan	yhjD
Orphan	yhjE
Orphan	yhjG
Orphan	yhjJ
Orphan	yhjK
Orphan	yhjR
Orphan	yhjV
Orphan	yhjX
Orphan	yhjY
Orphan	yiaA
Orphan	yiaB
Orphan	yiaC
Orphan	yiaD
Orphan	yiaF
Orphan	yiaG
Orphan	yiaI
Orphan	yiaJ
Orphan	yiaL
Orphan	yiaT
Orphan	yiaU
Orphan	yiaW
Orphan	yiaY
Orphan	yibD
Orphan	yibF
Orphan	yibG
Orphan	yibH
Orphan	yibI
Orphan	yibJ
Orphan	yibL
Orphan	yibN
Orphan	yibQ
Orphan	yibT
Orphan	yicC
Orphan	yicG
Orphan	yicH
Orphan	yicJ
Orphan	yicL
Orphan	yicN
Orphan	yicO
Orphan	yicS
Orphan	yidB
Orphan	yidD
Orphan	yidE
Orphan	yidF
Orphan	yidG
Orphan	yidH
Orphan	yidI
Orphan	yidJ
Orphan	yidK
Orphan	yidL
Orphan	yidP
Orphan	yidQ
Orphan	yidR
Orphan	yidX
Orphan	yidZ
Orphan	yieE
Orphan	yieG
Orphan	yieH
Orphan	yieK
Orphan	yieL
Orphan	yieP
Orphan	yifB
Orphan	yifE
Orphan	yifK
Orphan	yifL
Orphan	yifO
Orphan	yigA
Orphan	yigB
Orphan	yigE
Orphan	yigF
Orphan	yigG
Orphan	yigI
Orphan	yigM
Orphan	yigP
Orphan	yigZ
Orphan	yihD
Orphan	yihF
Orphan	yihG
Orphan	yihI
Orphan	yihL
Orphan	yihM
Orphan	yihN
Orphan	yihP
Orphan	yihR
Orphan	yihS
Orphan	yihT
Orphan	yihU
Orphan	yihV
Orphan	yihW
Orphan	yiiD
Orphan	yiiE
Orphan	yiiF
Orphan	yiiG
Orphan	yiiM
Orphan	yiiQ
Orphan	yiiR
Orphan	yiiS
Orphan	yiiU
Orphan	yiiX
Orphan	yijD
Orphan	yijE
Orphan	yijF
Orphan	yijO
Orphan	yijP
Orphan	yjaA
Orphan	yjaB
Orphan	yjaG
Orphan	yjaH
Orphan	yjbB
Orphan	yjbE
Orphan	yjbF
Orphan	yjbG
Orphan	yjbH
Orphan	yjbI
Orphan	yjbJ
Orphan	yjbL
Orphan	yjbM
Orphan	yjbQ
Orphan	yjbR
Orphan	yjcB
Orphan	yjcC
Orphan	yjcD
Orphan	yjcE
Orphan	yjcF
Orphan	yjcH
Orphan	yjcO
Orphan	yjcS
Orphan	yjcZ
Orphan	yjdA
Orphan	yjdC
Orphan	yjdF
Orphan	yjdI
Orphan	yjdJ
Orphan	yjdK
Orphan	yjdL
Orphan	yjdO
Orphan	yjdP
Orphan	yjeF
Orphan	yjeH
Orphan	yjeI
Orphan	yjeJ
Orphan	yjeK
Orphan	yjeM
Orphan	yjeN
Orphan	yjeO
Orphan	yjeP
Orphan	yjeS
Orphan	yjeT
Orphan	yjfC
Orphan	yjfI
Orphan	yjfJ
Orphan	yjfK
Orphan	yjfL
Orphan	yjfM
Orphan	yjfN
Orphan	yjfO
Orphan	yjfP
Orphan	yjfY
Orphan	yjfZ
Orphan	yjgA
Orphan	yjgB
Orphan	yjgH
Orphan	yjgI
Orphan	yjgJ
Orphan	yjgK
Orphan	yjgL
Orphan	yjgM
Orphan	yjgN
Orphan	yjgP
Orphan	yjgQ
Orphan	yjgR
Orphan	yjgW
Orphan	yjgZ
Orphan	yjhB
Orphan	yjhC
Orphan	yjhF
Orphan	yjhG
Orphan	yjhH
Orphan	yjhI
Orphan	yjhP
Orphan	yjhQ
Orphan	yjhR
Orphan	yjhS
Orphan	yjhU
Orphan	yjhV
Orphan	yjhX
Orphan	yjiA
Orphan	yjiC
Orphan	yjiE
Orphan	yjiG
Orphan	yjiH
Orphan	yjiJ
Orphan	yjiK
Orphan	yjiL
Orphan	yjiM
Orphan	yjiN
Orphan	yjiQ
Orphan	yjiR
Orphan	yjiS
Orphan	yjiT
Orphan	yjiW
Orphan	yjiX
Orphan	yjiY
Orphan	yjjA
Orphan	yjjB
Orphan	yjjI
Orphan	yjjJ
Orphan	yjjK
Orphan	yjjP
Orphan	yjjQ
Orphan	yjjU
Orphan	yjjV
Orphan	yjjW
Orphan	yjjY
Orphan	yjjZ
Orphan	ykfA
Orphan	ykfB
Orphan	ykfC
Orphan	ykfF
Orphan	ykfG
Orphan	ykfH
Orphan	ykfJ
Orphan	ykgA
Orphan	ykgB
Orphan	ykgC
Orphan	ykgD
Orphan	ykgE
Orphan	ykgF
Orphan	ykgG
Orphan	ykgH
Orphan	ykgI
Orphan	ykgJ
Orphan	ykgL
Orphan	ykgM
Orphan	ykgM_v2
Orphan	ykgN
Orphan	ykiA
Orphan	ykiB
Orphan	ylaB
Orphan	ylaC
Orphan	ylbA
Orphan	ylbF
Orphan	ylbG
Orphan	ylbH
Orphan	ylcE
Orphan	ylcG
Orphan	yliE
Orphan	yliF
Orphan	yliG
Orphan	yliJ
Orphan	yliL
Orphan	ymbA
Orphan	ymdA
Orphan	ymdB
Orphan	ymdC
Orphan	ymdF
Orphan	ymfA
Orphan	ymfD
Orphan	ymfE
Orphan	ymfH
Orphan	ymfI
Orphan	ymfJ
Orphan	ymfL
Orphan	ymfM
Orphan	ymfN
Orphan	ymfO
Orphan	ymfP
Orphan	ymfQ
Orphan	ymfR
Orphan	ymfS
Orphan	ymfT
Orphan	ymgA
Orphan	ymgC
Orphan	ymgD
Orphan	ymgE
Orphan	ymgF
Orphan	ymgG
Orphan	ymgH
Orphan	ymjA
Orphan	ymjB
Orphan	ymjC
Orphan	ynaA
Orphan	ynaE
Orphan	ynaI
Orphan	ynaJ
Orphan	ynaK
Orphan	ynbA
Orphan	ynbB
Orphan	ynbC
Orphan	ynbD
Orphan	ynbE
Orphan	yncA
Orphan	yncB
Orphan	yncC
Orphan	yncD
Orphan	yncE
Orphan	yncG
Orphan	yncH
Orphan	yncI
Orphan	yncJ
Orphan	yncM
Orphan	yncN
Orphan	yneE
Orphan	yneF
Orphan	yneG
Orphan	yneJ
Orphan	yneK
Orphan	yneL
Orphan	ynfA
Orphan	ynfB
Orphan	ynfC
Orphan	ynfD
Orphan	ynfK
Orphan	ynfL
Orphan	ynfM
Orphan	ynfN
Orphan	ynfO
Orphan	ynhG
Orphan	yniA
Orphan	yniB
Orphan	yniC
Orphan	yniD
Orphan	ynjA
Orphan	ynjB
Orphan	ynjE
Orphan	ynjF
Orphan	ynjH
Orphan	ynjI
Orphan	yoaA
Orphan	yoaB
Orphan	yoaC
Orphan	yoaD
Orphan	yoaE
Orphan	yoaF
Orphan	yoaG
Orphan	yoaH
Orphan	yoaI
Orphan	yobA
Orphan	yobB
Orphan	yobD
Orphan	yobF
Orphan	yobH
Orphan	yodA
Orphan	yodB
Orphan	yodC
Orphan	yodD
Orphan	yoeE
Orphan	yoeF
Orphan	yohC
Orphan	yohD
Orphan	yohF
Orphan	yohG
Orphan	yohH
Orphan	yohJ
Orphan	yohK
Orphan	yohN
Orphan	yohO
Orphan	ypdA
Orphan	ypdB
Orphan	ypdC
Orphan	ypdI
Orphan	ypdJ
Orphan	ypeA
Orphan	ypeB
Orphan	ypeC
Orphan	ypfG
Orphan	ypfH
Orphan	ypfI
Orphan	ypfJ
Orphan	ypfN
Orphan	yphA
Orphan	yphB
Orphan	yphC
Orphan	yphG
Orphan	yphH
Orphan	ypjB
Orphan	ypjC
Orphan	ypjD
Orphan	ypjJ
Orphan	ypjK
Orphan	ypjL
Orphan	yqaA
Orphan	yqaB
Orphan	yqaD
Orphan	yqaE
Orphan	yqcA
Orphan	yqcC
Orphan	yqcE
Orphan	yqeA
Orphan	yqeB
Orphan	yqeC
Orphan	yqeF
Orphan	yqeG
Orphan	yqeH
Orphan	yqeI
Orphan	yqeJ
Orphan	yqeK
Orphan	yqfA
Orphan	yqfB
Orphan	yqfE
Orphan	yqgA
Orphan	yqgB
Orphan	yqgC
Orphan	yqgD
Orphan	yqgE
Orphan	yqgF
Orphan	yqhA
Orphan	yqhC
Orphan	yqhG
Orphan	yqhH
Orphan	yqiA
Orphan	yqiB
Orphan	yqiC
Orphan	yqiG
Orphan	yqiH
Orphan	yqiI
Orphan	yqiJ
Orphan	yqiK
Orphan	yqjA
Orphan	yqjB
Orphan	yqjC
Orphan	yqjD
Orphan	yqjE
Orphan	yqjF
Orphan	yqjG
Orphan	yqjH
Orphan	yqjI
Orphan	yqjK
Orphan	yraH
Orphan	yraI
Orphan	yraJ
Orphan	yraK
Orphan	yraL
Orphan	yraM
Orphan	yraN
Orphan	yraP
Orphan	yraQ
Orphan	yraR
Orphan	yrbA
Orphan	yrbB
Orphan	yrbC
Orphan	yrbD
Orphan	yrbG
Orphan	yrbL
Orphan	yrdA
Orphan	yrdB
Orphan	yrdD
Orphan	yrfF
Orphan	yrfG
Orphan	yrhA
Orphan	yrhB
Orphan	ysaB
Orphan	ysgA
Orphan	ytfA
Orphan	ytfB
Orphan	ytfE
Orphan	ytfF
Orphan	ytfH
Orphan	ytfI
Orphan	ytfJ
Orphan	ytfK
Orphan	ytfL
Orphan	ytfM
Orphan	ytfN
Orphan	ytfP
Orphan	ytjA
Orphan	ytjB
Orphan	yzcX
Orphan	yzfA
Orphan	yzgL
