# Supplementary material for: Properties and identification of antibiotic drug targets
Source: BMC Bioinformatics. 2010 Apr 20;11:195. doi: 10.1186/1471-2105-11-195 (PMC2873537; doi:10.1186/1471-2105-11-195)
Supplement: Additional file 6 — Bacterial targets and non-targets data sets. Non-redundant bacterial targets and non-targets data sets. [file 1471-2105-11-195-S6.XLS]

## Sheet: Table 6
All Bacterial Targets
Accession	Entry Name	Description
Q56148	CPT_STRVL	Chloramphenicol 3-O phosphotransferase - Streptomyces violaceus
P15555	DAC_STRSR	D-alanyl-D-alanine carboxypeptidase precursor - Streptomyces sp. (strain R61)
P0A3M5	PBP2_STRPN	Penicillin-binding protein 2B - Streptococcus pneumoniae
P21233	LPRM_STRPN	23S rRNA methylase leader peptide - Streptococcus pneumoniae
Q9A1X4	RL3_STRP1	50S ribosomal protein L3 - Streptococcus pyogenes serotype M1
P41972	SYI1_STAAU	Isoleucyl-tRNA synthetase - Staphylococcus aureus
P0A7J6	RL10_SHIFL	50S ribosomal protein L10 - Shigella flexneri
P62580	CAT_SALTI	Chloramphenicol acetyltransferase - Salmonella typhi
Q9R381	Q9R381_SALEN	Aminoglycoside 6'-N-acetyltransferase - Salmonella enteritidis
P58596	EPSP1_RALSO	Probable low molecular weight protein-tyrosine-phosphatase epsP - Ralstonia solanacearum
P26841	CAT4_PSEAE	Chloramphenicol acetyltransferase - Pseudomonas aeruginosa
P14489	BLO10_PSEAE	Beta-lactamase OXA-10 precursor - Pseudomonas aeruginosa
P51562	TETR8_PASPI	Tetracycline repressor protein class H - Pasteurella piscicida
P0A5N0	AAC2_MYCTU	Aminoglycoside 2'-N-acetyltransferase - Mycobacterium tuberculosis
Q9L888	ALR_MYCAV	Alanine racemase - Mycobacterium avium
P18314	URE1_KLEAE	Urease subunit alpha - Klebsiella aerogenes
O30585	O30585_HELPY	NADPH-linked flavin nitroreductase - Helicobacter pylori
P43700	GYRA_HAEIN	DNA gyrase subunit A - Haemophilus influenzae
P44466	DACA_HAEIN	D-alanyl-D-alanine carboxypeptidase dacA precursor - Haemophilus influenzae
P24093	DRAA_ECOLX	Dr hemagglutinin structural subunit precursor - Escherichia coli
P0A7X3	RS9_ECOLI	30S ribosomal protein S9 - Escherichia coli (strain K12)
P0A7V8	RS4_ECOLI	30S ribosomal protein S4 - Escherichia coli (strain K12)
P0A7S3	RS12_ECOLI	30S ribosomal protein S12 - Escherichia coli (strain K12)
P0A7R5	RS10_ECOLI	30S ribosomal protein S10 - Escherichia coli (strain K12)
P0A8V2	RPOB_ECOLI	DNA-directed RNA polymerase subunit beta - Escherichia coli (strain K12)
P0A7Z4	RPOA_ECOLI	DNA-directed RNA polymerase subunit alpha - Escherichia coli (strain K12)
P07003	POXB_ECOLI	Pyruvate dehydrogenase [cytochrome] - Escherichia coli (strain K12)
P02918	PBPA_ECOLI	Penicillin-binding protein 1A - Escherichia coli (strain K12)
P05041	PABB_ECOLI	Para-aminobenzoate synthase component 1 - Escherichia coli (strain K12)
P52647	NIFJ_ECOLI	Probable pyruvate-flavodoxin oxidoreductase - Escherichia coli (strain K12)
P17117	NFSA_ECOLI	Oxygen-insensitive NADPH nitroreductase - Escherichia coli (strain K12)
P0A749	MURA_ECOLI	UDP-N-acetylglucosamine 1-carboxyvinyltransferase - Escherichia coli (strain K12)
P61889	MDH_ECOLI	Malate dehydrogenase - Escherichia coli (strain K12)
P0AES6	GYRB_ECOLI	DNA gyrase subunit B - Escherichia coli (strain K12)
P06715	GSHR_ECOLI	Glutathione reductase - Escherichia coli (strain K12)
P18956	GGT_ECOLI	Gamma-glutamyltranspeptidase precursor - Escherichia coli (strain K12)
P08192	FOLC_ECOLI	Bifunctional protein folC - Escherichia coli (strain K12)
P06149	DLD_ECOLI	D-lactate dehydrogenase - Escherichia coli (strain K12)
P0A6J8	DDLA_ECOLI	D-alanine--D-alanine ligase A - Escherichia coli (strain K12)
P24228	DACB_ECOLI	D-alanyl-D-alanine carboxypeptidase dacB precursor - Escherichia coli (strain K12)
P77390	CITC_ECOLI	[Citrate [pro-3S]-lyase] ligase - Escherichia coli (strain K12)
P31224	ACRB_ECOLI	Acriflavine resistance protein B - Escherichia coli (strain K12)
P60725	RL4_ECO57	50S ribosomal protein L4 - Escherichia coli O157:H7
P61177	RL22_ECO57	50S ribosomal protein L22 - Escherichia coli O157:H7
P29166	PHF1_CLOPA	Iron hydrogenase 1 - Clostridium pasteurianum
P42971	PBPC_BACSU	Penicillin-binding protein 3 - Bacillus subtilis
P00808	BLAC_BACLI	Beta-lactamase precursor - Bacillus licheniformis
P96558	P96558_AMYOR	Glycosyltransferase GtfA - Amycolatopsis orientalis
E. coli Targets
Accession	Entry Name	Description
P0A7X3	RS9_ECOLI	30S ribosomal protein S9 - Escherichia coli (strain K12)
P0A7V8	RS4_ECOLI	30S ribosomal protein S4 - Escherichia coli (strain K12)
P0A7S3	RS12_ECOLI	30S ribosomal protein S12 - Escherichia coli (strain K12)
P0A7R5	RS10_ECOLI	30S ribosomal protein S10 - Escherichia coli (strain K12)
P0A8V2	RPOB_ECOLI	DNA-directed RNA polymerase subunit beta - Escherichia coli (strain K12)
P0A7Z4	RPOA_ECOLI	DNA-directed RNA polymerase subunit alpha - Escherichia coli (strain K12)
P07003	POXB_ECOLI	Pyruvate dehydrogenase [cytochrome] - Escherichia coli (strain K12)
P02918	PBPA_ECOLI	Penicillin-binding protein 1A - Escherichia coli (strain K12)
P05041	PABB_ECOLI	Para-aminobenzoate synthase component 1 - Escherichia coli (strain K12)
P52647	NIFJ_ECOLI	Probable pyruvate-flavodoxin oxidoreductase - Escherichia coli (strain K12)
P17117	NFSA_ECOLI	Oxygen-insensitive NADPH nitroreductase - Escherichia coli (strain K12)
P0A749	MURA_ECOLI	UDP-N-acetylglucosamine 1-carboxyvinyltransferase - Escherichia coli (strain K12)
P61889	MDH_ECOLI	Malate dehydrogenase - Escherichia coli (strain K12)
P0AES6	GYRB_ECOLI	DNA gyrase subunit B - Escherichia coli (strain K12)
P06715	GSHR_ECOLI	Glutathione reductase - Escherichia coli (strain K12)
P18956	GGT_ECOLI	Gamma-glutamyltranspeptidase precursor - Escherichia coli (strain K12)
P08192	FOLC_ECOLI	Bifunctional protein folC - Escherichia coli (strain K12)
P06149	DLD_ECOLI	D-lactate dehydrogenase - Escherichia coli (strain K12)
P0A6J8	DDLA_ECOLI	D-alanine--D-alanine ligase A - Escherichia coli (strain K12)
P24228	DACB_ECOLI	D-alanyl-D-alanine carboxypeptidase dacB precursor - Escherichia coli (strain K12)
P77390	CITC_ECOLI	[Citrate [pro-3S]-lyase] ligase - Escherichia coli (strain K12)
P31224	ACRB_ECOLI	Acriflavine resistance protein B - Escherichia coli (strain K12)
Non-Targets
Accession	Entry Name	Description
P60240	RAPA_ECOLI	RNA polymerase-associated protein rapA - Escherichia coli (strain K12)
P63284	CLPB_ECOLI	Chaperone protein clpB - Escherichia coli (strain K12)
P0AEC3	ARCB_ECOLI	Aerobic respiration control sensor protein arcB - Escherichia coli (strain K12)
P10408	SECA_ECOLI	Protein translocase subunit secA - Escherichia coli (strain K12)
P22523	MUKB_ECOLI	Chromosome partition protein mukB - Escherichia coli (strain K12)
P14175	PROV_ECOLI	Glycine betaine/L-proline transport ATP-binding protein proV - Escherichia coli (strain K12)
P0A705	IF2_ECOLI	Translation initiation factor IF-2 - Escherichia coli (strain K12)
P24177	ACRD_ECOLI	Probable aminoglycoside efflux pump - Escherichia coli (strain K12)
P00968	CARB_ECOLI	Carbamoyl-phosphate synthase large chain - Escherichia coli (strain K12)
P0A9U3	YBIT_ECOLI	Uncharacterized ABC transporter ATP-binding protein ybiT - Escherichia coli (strain K12)
P04983	RBSA_ECOLI	Ribose import ATP-binding protein rbsA - Escherichia coli (strain K12)
P0AE82	CPXA_ECOLI	Sensor protein cpxA - Escherichia coli (strain K12)
P69874	POTA_ECOLI	Spermidine/putrescine import ATP-binding protein potA - Escherichia coli (strain K12)
P77265	MDLA_ECOLI	Multidrug resistance-like ATP-binding protein mdlA - Escherichia coli (strain K12)
P0A8N7	SYK3_ECOLI	Putative lysyl-tRNA synthetase - Escherichia coli (strain K12)
P0A9U1	YBHF_ECOLI	Uncharacterized ABC transporter ATP-binding protein ybhF - Escherichia coli (strain K12)
P77173	ZIPA_ECOLI	Cell division protein zipA - Escherichia coli (strain K12)
P14565	TRAI1_ECOLI	Protein traI - Escherichia coli (strain K12)
P39285	YJEP_ECOLI	Uncharacterized mscS family protein yjeP precursor - Escherichia coli (strain K12)
P37024	HRPB_ECOLI	ATP-dependent RNA helicase hrpB - Escherichia coli (strain K12)
P10443	DPO3A_ECOLI	DNA polymerase III subunit alpha - Escherichia coli (strain K12)
P33360	YEHX_ECOLI	Uncharacterized ABC transporter ATP-binding protein yehX - Escherichia coli (strain K12)
P77509	YPHE_ECOLI	Uncharacterized ABC transporter ATP-binding protein yphE - Escherichia coli (strain K12)
P0AB58	YCIM_ECOLI	Uncharacterized protein yciM precursor - Escherichia coli (strain K12)
P30958	MFD_ECOLI	Transcription-repair-coupling factor - Escherichia coli (strain K12)
P77499	SUFC_ECOLI	Probable ATP-dependent transporter sufC - Escherichia coli (strain K12)
P0AEC8	DCUS_ECOLI	Sensor protein dcuS - Escherichia coli (strain K12)
P75831	MACB_ECOLI	Macrolide export ATP-binding/permease protein macB - Escherichia coli (strain K12)
P75796	GSIA_ECOLI	Glutathione import ATP-binding protein gsiA - Escherichia coli (strain K12)
P10907	UGPC_ECOLI	sn-glycerol-3-phosphate import ATP-binding protein ugpC - Escherichia coli (strain K12)
P08312	SYFA_ECOLI	Phenylalanyl-tRNA synthetase alpha chain - Escherichia coli (strain K12)
Q59385	ATCU_ECOLI	Copper-transporting P-type ATPase - Escherichia coli (strain K12)
P0AFU4	YFHA_ECOLI	Uncharacterized protein yfhA - Escherichia coli (strain K12)
P0AAG5	MDLB_ECOLI	Multidrug resistance-like ATP-binding protein mdlB - Escherichia coli (strain K12)
P0A9T8	YBBA_ECOLI	Uncharacterized ABC transporter ATP-binding protein ybbA - Escherichia coli (strain K12)
P0ADE8	YGFZ_ECOLI	tRNA-modifying protein ygfZ - Escherichia coli (strain K12)
P22731	LIVF_ECOLI	High-affinity branched-chain amino acid transport ATP-binding protein livF - Escherichia coli (strain K12)
P63389	YHES_ECOLI	Uncharacterized ABC transporter ATP-binding protein yheS - Escherichia coli (strain K12)
P0AFB1	NLPI_ECOLI	Lipoprotein nlpI precursor - Escherichia coli (strain K12)
P21499	RNR_ECOLI	Ribonuclease R - Escherichia coli (strain K12)
P37344	PSPF_ECOLI	Psp operon transcriptional activator - Escherichia coli (strain K12)
P0A9W3	YJJK_ECOLI	Uncharacterized ABC transporter ATP-binding protein yjjK - Escherichia coli (strain K12)
P39453	TORS_ECOLI	Sensor protein torS - Escherichia coli (strain K12)
P0AFB5	NTRB_ECOLI	Nitrogen regulation protein NR(II) - Escherichia coli (strain K12)
P76513	YFDQ_ECOLI	Uncharacterized protein yfdQ - Escherichia coli (strain K12)
P24181	ACRF_ECOLI	Acriflavine resistance protein F - Escherichia coli (strain K12)
P15254	PUR4_ECOLI	Phosphoribosylformylglycinamidine synthase - Escherichia coli (strain K12)
Q06067	ATOS_ECOLI	Signal transduction histidine-protein kinase atoS - Escherichia coli (strain K12)
P76027	OPPD_ECOLI	Oligopeptide transport ATP-binding protein oppD - Escherichia coli (strain K12)
P45394	YRBG_ECOLI	Inner membrane protein yrbG - Escherichia coli (strain K12)
P32134	YIHM_ECOLI	Uncharacterized protein yihM - Escherichia coli (strain K12)
P0A698	UVRA_ECOLI	UvrABC system protein A - Escherichia coli (strain K12)
P0AFB8	NTRC_ECOLI	Nitrogen regulation protein NR(I) - Escherichia coli (strain K12)
P06612	TOP1_ECOLI	DNA topoisomerase 1 - Escherichia coli (strain K12)
P00562	AK2H_ECOLI	Bifunctional aspartokinase/homoserine dehydrogenase II - Escherichia coli (strain K12)
P23886	CYDC_ECOLI	ATP-binding/permease protein cydC - Escherichia coli (strain K12)
P00634	PPB_ECOLI	Alkaline phosphatase precursor - Escherichia coli (strain K12)
P38054	CUSA_ECOLI	Cation efflux system protein cusA - Escherichia coli (strain K12)
P64423	ZNTB_ECOLI	Zinc transport protein zntB - Escherichia coli (strain K12)
P37624	YHIH_ECOLI	Uncharacterized ABC transporter ATP-binding protein yhiH - Escherichia coli (strain K12)
P60752	MSBA_ECOLI	Lipid A export ATP-binding/permease protein msbA - Escherichia coli (strain K12)
P43672	UUP_ECOLI	ABC transporter ATP-binding protein uup - Escherichia coli (strain K12)
P0AAV6	YBGS_ECOLI	Uncharacterized protein ybgS precursor - Escherichia coli (strain K12)
P16676	CYSA_ECOLI	Sulfate/thiosulfate import ATP-binding protein cysA - Escherichia coli (strain K12)
P77795	YDCT_ECOLI	Uncharacterized ABC transporter ATP-binding protein ydcT - Escherichia coli (strain K12)
P31134	POTG_ECOLI	Putrescine transport ATP-binding protein potG - Escherichia coli (strain K12)
P68187	MALK_ECOLI	Maltose/maltodextrin import ATP-binding protein malK - Escherichia coli (strain K12)
Q6BEX0	YTFR_ECOLI	Uncharacterized ABC transporter ATP-binding protein ytfR - Escherichia coli (strain K12)
Q06065	ATOC_ECOLI	Acetoacetate metabolism regulatory protein atoC - Escherichia coli (strain K12)
P76372	WZZB_ECOLI	Chain length determinant protein - Escherichia coli (strain K12)
P0A9V1	YHBG_ECOLI	Uncharacterized ABC transporter ATP-binding protein yhbG - Escherichia coli (strain K12)
P0AES4	GYRA_ECOLI	DNA gyrase subunit A - Escherichia coli (strain K12)
P77269	YPHF_ECOLI	ABC transporter periplasmic-binding protein yphF precursor - Escherichia coli (strain K12)
P14375	ZRAR_ECOLI	Transcriptional regulatory protein zraR - Escherichia coli (strain K12)
P77256	YDJG_ECOLI	Uncharacterized oxidoreductase ydjG - Escherichia coli (strain K12)
P0AAI1	SSUB_ECOLI	Aliphatic sulfonates import ATP-binding protein ssuB - Escherichia coli (strain K12)
P14376	RCSC_ECOLI	Sensor kinase protein rcsC - Escherichia coli (strain K12)
P18392	RSTB_ECOLI	Sensor protein rstB - Escherichia coli (strain K12)
P52052	YGGR_ECOLI	Uncharacterized protein yggR - Escherichia coli (strain K12)
P0A940	YAET_ECOLI	Outer membrane protein assembly factor yaeT precursor - Escherichia coli (strain K12)
P23909	MUTS_ECOLI	DNA mismatch repair protein mutS - Escherichia coli (strain K12)
P0A9S7	LIVG_ECOLI	High-affinity branched-chain amino acid transport ATP-binding protein livG - Escherichia coli (strain K12)
P0AFG8	ODP1_ECOLI	Pyruvate dehydrogenase E1 component - Escherichia coli (strain K12)
P69451	LCFA_ECOLI	Long-chain-fatty-acid--CoA ligase - Escherichia coli (strain K12)
P37009	FBPC_ECOLI	Fe(3+) ions import ATP-binding protein fbpC - Escherichia coli (strain K12)
P21865	KDPD_ECOLI	Sensor protein kdpD - Escherichia coli (strain K12)
P10346	GLNQ_ECOLI	Glutamine transport ATP-binding protein glnQ - Escherichia coli (strain K12)
P77279	YBBL_ECOLI	Uncharacterized ABC transporter ATP-binding protein ybbL - Escherichia coli (strain K12)
P07118	SYV_ECOLI	Valyl-tRNA synthetase - Escherichia coli (strain K12)
P76272	YEBT_ECOLI	Uncharacterized protein yebT - Escherichia coli (strain K12)
P0AEC5	BARA_ECOLI	Signal transduction histidine-protein kinase barA - Escherichia coli (strain K12)
P33643	RLUD_ECOLI	Ribosomal large subunit pseudouridine synthase D - Escherichia coli (strain K12)
P77481	YCJV_ECOLI	Uncharacterized ABC transporter ATP-binding protein ycjV - Escherichia coli (strain K12)
P33593	NIKD_ECOLI	Nickel import ATP-binding protein nikD - Escherichia coli (strain K12)
P0AGG0	THIL_ECOLI	Thiamine-monophosphate kinase - Escherichia coli (strain K12)
Q47538	TAUB_ECOLI	Taurine import ATP-binding protein tauB - Escherichia coli (strain K12)
P0ABB8	ATMA_ECOLI	Magnesium-transporting ATPase, P-type 1 - Escherichia coli (strain K12)
P07813	SYL_ECOLI	Leucyl-tRNA synthetase - Escherichia coli (strain K12)
P00864	CAPP_ECOLI	Phosphoenolpyruvate carboxylase - Escherichia coli (strain K12)
P39321	YTFN_ECOLI	Uncharacterized protein ytfN - Escherichia coli (strain K12)
P0AAF3	ARAG_ECOLI	Arabinose import ATP-binding protein araG - Escherichia coli (strain K12)
P45762	GSPK_ECOLI	Probable general secretion pathway protein K - Escherichia coli (strain K12)
Q47146	FADE_ECOLI	Acyl-coenzyme A dehydrogenase - Escherichia coli (strain K12)
P77338	KEFA_ECOLI	Potassium efflux system kefA precursor - Escherichia coli (strain K12)
P00561	AK1H_ECOLI	Bifunctional aspartokinase/homoserine dehydrogenase I - Escherichia coli (strain K12)
P25516	ACON1_ECOLI	Aconitate hydratase 1 - Escherichia coli (strain K12)
P45475	YHBV_ECOLI	Uncharacterized protein yhbV - Escherichia coli (strain K12)
P06846	EBGR_ECOLI	HTH-type transcriptional regulator ebgR - Escherichia coli (strain K12)
P76621	CSID_ECOLI	Protein csiD - Escherichia coli (strain K12)
P76909	YNJD_ECOLI	Uncharacterized ABC transporter ATP-binding protein ynjD - Escherichia coli (strain K12)
P63386	YRBF_ECOLI	Uncharacterized ABC transporter ATP-binding protein yrbF - Escherichia coli (strain K12)
P23878	FEPC_ECOLI	Ferric enterobactin transport ATP-binding protein fepC - Escherichia coli (strain K12)
P76316	DCYD_ECOLI	D-cysteine desulfhydrase - Escherichia coli (strain K12)
P75957	LOLD_ECOLI	Lipoprotein-releasing system ATP-binding protein lolD - Escherichia coli (strain K12)
P76398	MDTB_ECOLI	Multidrug resistance protein mdtB - Escherichia coli (strain K12)
P00957	SYA_ECOLI	Alanyl-tRNA synthetase - Escherichia coli (strain K12)
P05458	PTRA_ECOLI	Protease 3 precursor - Escherichia coli (strain K12)
P36879	YADG_ECOLI	Uncharacterized ABC transporter ATP-binding protein yadG - Escherichia coli (strain K12)
P02919	PBPB_ECOLI	Penicillin-binding protein 1B - Escherichia coli (strain K12)
P0A712	KDGT_ECOLI	2-keto-3-deoxygluconate permease - Escherichia coli (strain K12)
P0AFD4	NUOH_ECOLI	NADH-quinone oxidoreductase subunit H - Escherichia coli (strain K12)
P0AFG3	ODO1_ECOLI	2-oxoglutarate dehydrogenase E1 component - Escherichia coli (strain K12)
P43329	HRPA_ECOLI	ATP-dependent RNA helicase hrpA - Escherichia coli (strain K12)
P0AAG3	GLTL_ECOLI	Glutamate/aspartate transport ATP-binding protein gltL - Escherichia coli (strain K12)
P16678	PHNK_ECOLI	Phosphonates transport ATP-binding protein phnK - Escherichia coli (strain K12)
P45395	KDSD_ECOLI	Arabinose 5-phosphate isomerase - Escherichia coli (strain K12)
P37313	DPPF_ECOLI	Dipeptide transport ATP-binding protein dppF - Escherichia coli (strain K12)
P29018	CYDD_ECOLI	ATP-binding/permease protein cydD - Escherichia coli (strain K12)
P15032	RECE_ECOLI	Exodeoxyribonuclease 8 - Escherichia coli (strain K12)
P33602	NUOG_ECOLI	NADH-quinone oxidoreductase subunit G - Escherichia coli (strain K12)
P36683	ACON2_ECOLI	Aconitate hydratase 2 - Escherichia coli (strain K12)
P31119	AAS_ECOLI	Bifunctional protein aas - Escherichia coli (strain K12)
P69425	TATB_ECOLI	Sec-independent protein translocase protein tatB - Escherichia coli (strain K12)
P77257	EGO_ECOLI	Putative ABC transporter ATP-binding protein ego - Escherichia coli (strain K12)
P77439	PTFX1_ECOLI	Multiphosphoryl transfer protein 1 - Escherichia coli (strain K12)
P45769	YHDZ_ECOLI	Uncharacterized amino-acid ABC transporter ATP-binding protein yhdZ - Escherichia coli (strain K12)
P08394	EX5B_ECOLI	Exodeoxyribonuclease V beta chain - Escherichia coli (strain K12)
P07109	HISP_ECOLI	Histidine transport ATP-binding protein hisP - Escherichia coli (strain K12)
P37650	BCSC_ECOLI	Cellulose synthase operon protein C - Escherichia coli (strain K12)
P30870	GLNE_ECOLI	Glutamate-ammonia-ligase adenylyltransferase - Escherichia coli (strain K12)
A5A621	YPFM_ECOLI	Uncharacterized protein ypfM - Escherichia coli (strain K12)
P0ACM9	YIHL_ECOLI	Uncharacterized HTH-type transcriptional regulator yihL - Escherichia coli (strain K12)
P0AAG0	DPPD_ECOLI	Dipeptide transport ATP-binding protein dppD - Escherichia coli (strain K12)
P76399	MDTC_ECOLI	Multidrug resistance protein mdtC - Escherichia coli (strain K12)
P75715	SFMH_ECOLI	Protein sfmH precursor - Escherichia coli (strain K12)
P09546	PUTA_ECOLI	Bifunctional protein putA - Escherichia coli (strain K12)
P27249	GLND_ECOLI	[Protein-PII] uridylyltransferase - Escherichia coli (strain K12)
P0AAH0	PSTB_ECOLI	Phosphate import ATP-binding protein pstB - Escherichia coli (strain K12)
P31828	PQQL_ECOLI	Probable zinc protease pqqL - Escherichia coli (strain K12)
P0AAG8	MGLA_ECOLI	Galactose/methyl galactoside import ATP-binding protein mglA - Escherichia coli (strain K12)
P76100	YDCK_ECOLI	Uncharacterized acetyltransferase ydcK - Escherichia coli (strain K12)
P77748	YDIJ_ECOLI	Uncharacterized protein ydiJ - Escherichia coli (strain K12)
P0AAF6	ARTP_ECOLI	Arginine transport ATP-binding protein artP - Escherichia coli (strain K12)
P30015	LHR_ECOLI	Probable ATP-dependent helicase lhr - Escherichia coli (strain K12)
P0A7A7	PLSB_ECOLI	Glycerol-3-phosphate acyltransferase - Escherichia coli (strain K12)
P10378	ENTE_ECOLI	Enterobactin synthetase component E - Escherichia coli (strain K12)
P18004	TRAC_ECOLI	Protein traC - Escherichia coli (strain K12)
P39180	AG43_ECOLI	Antigen 43 precursor - Escherichia coli (strain K12)
P32108	YIBI_ECOLI	Uncharacterized protein yibI - Escherichia coli (strain K12)
P33341	YEHB_ECOLI	Uncharacterized outer membrane usher protein yehB precursor - Escherichia coli (strain K12)
P04825	AMPN_ECOLI	Aminopeptidase N - Escherichia coli (strain K12)
P39838	YOJN_ECOLI	Sensor-like histidine kinase yojN - Escherichia coli (strain K12)
P77374	YNFE_ECOLI	Putative dimethyl sulfoxide reductase chain ynfE precursor - Escherichia coli (strain K12)
P30750	METN_ECOLI	Methionine import ATP-binding protein metN - Escherichia coli (strain K12)
P32721	ALSA_ECOLI	D-allose import ATP-binding protein alsA - Escherichia coli (strain K12)
P08201	NIRB_ECOLI	Nitrite reductase [NAD(P)H] large subunit - Escherichia coli (strain K12)
P32670	PTFX2_ECOLI	Multiphosphoryl transfer protein 2 - Escherichia coli (strain K12)
P37637	MDTF_ECOLI	Multidrug resistance protein mdtF - Escherichia coli (strain K12)
P07821	FHUC_ECOLI	Ferrichrome transport ATP-binding protein fhuC - Escherichia coli (strain K12)
P15031	FECE_ECOLI	Iron(III) dicitrate transport ATP-binding protein fecE - Escherichia coli (strain K12)
P33931	CCMA_ECOLI	Cytochrome c biogenesis ATP-binding export protein ccmA - Escherichia coli (strain K12)
P31060	MODF_ECOLI	Putative molybdenum transport ATP-binding protein modF - Escherichia coli (strain K12)
P31548	THIQ_ECOLI	Thiamine import ATP-binding protein thiQ - Escherichia coli (strain K12)
P77495	PRPE_ECOLI	Propionate--CoA ligase - Escherichia coli (strain K12)
P33941	YOJI_ECOLI	ABC transporter ATP-binding protein yojI - Escherichia coli (strain K12)
P77504	YBBP_ECOLI	Uncharacterized ABC transporter permease ybbP - Escherichia coli (strain K12)
P37774	YECC_ECOLI	Uncharacterized amino-acid ABC transporter ATP-binding protein yecC - Escherichia coli (strain K12)
P33937	NAPA_ECOLI	Periplasmic nitrate reductase precursor - Escherichia coli (strain K12)
P58094	YCIX_ECOLI	Uncharacterized protein yciX - Escherichia coli (strain K12)
P77622	DDPF_ECOLI	Probable D,D-dipeptide transport ATP-binding protein ddpF - Escherichia coli (strain K12)
P76393	YEGI_ECOLI	Uncharacterized protein yegI - Escherichia coli (strain K12)
P33924	YEJO_ECOLI	Putative uncharacterized outer membrane protein yejO - Escherichia coli (strain K12)
P0A8H8	YACG_ECOLI	UPF0243 zinc-binding protein yacG - Escherichia coli (strain K12)
P76071	INSH5_ECOLI	Transposase insH for insertion sequence element IS5Y - Escherichia coli (strain K12)
P52131	YFJP_ECOLI	Uncharacterized protein yfjP - Escherichia coli (strain K12)
P0AAH8	SAPF_ECOLI	Peptide transport system ATP-binding protein sapF - Escherichia coli (strain K12)
P77737	OPPF_ECOLI	Oligopeptide transport ATP-binding protein oppF - Escherichia coli (strain K12)
P52645	YDBH_ECOLI	Uncharacterized protein ydbH - Escherichia coli (strain K12)
P21513	RNE_ECOLI	Ribonuclease E - Escherichia coli (strain K12)
P14377	ZRAS_ECOLI	Sensor protein zraS - Escherichia coli (strain K12)
P0A9R7	FTSE_ECOLI	Cell division ATP-binding protein ftsE - Escherichia coli (strain K12)
P32720	ALSC_ECOLI	D-allose transport system permease protein alsC - Escherichia coli (strain K12)
P37353	MENE_ECOLI	2-succinylbenzoate--CoA ligase - Escherichia coli (strain K12)
P65290	YFGH_ECOLI	Uncharacterized lipoprotein yfgH precursor - Escherichia coli (strain K12)
P77268	DDPD_ECOLI	Probable D,D-dipeptide transport ATP-binding protein ddpD - Escherichia coli (strain K12)
P33916	YEJF_ECOLI	Uncharacterized ABC transporter ATP-binding protein yejF - Escherichia coli (strain K12)
P0AEM4	FLGM_ECOLI	Negative regulator of flagellin synthesis - Escherichia coli (strain K12)
P76594	YFIQ_ECOLI	Uncharacterized protein yfiQ - Escherichia coli (strain K12)
P50466	AER_ECOLI	Aerotaxis receptor - Escherichia coli (strain K12)
P76445	YEIU_ECOLI	Inner membrane protein yeiU - Escherichia coli (strain K12)
P00956	SYI_ECOLI	Isoleucyl-tRNA synthetase - Escherichia coli (strain K12)
P06611	BTUD_ECOLI	Vitamin B12 import ATP-binding protein btuD - Escherichia coli (strain K12)
P0ADF3	LPRH_ECOLI	Putative rho operon leader peptide - Escherichia coli (strain K12)
P13009	METH_ECOLI	Methionine synthase - Escherichia coli (strain K12)
P39393	YJIV_ECOLI	Uncharacterized protein yjiV - Escherichia coli (strain K12)
P77196	YFCU_ECOLI	Uncharacterized outer membrane usher protein yfcU precursor - Escherichia coli (strain K12)
P54746	MNGB_ECOLI	Alpha-mannosidase mngB - Escherichia coli (strain K12)
P28304	QOR_ECOLI	Quinone oxidoreductase - Escherichia coli (strain K12)
P0AB14	YCCJ_ECOLI	Uncharacterized protein yccJ - Escherichia coli (strain K12)
P32167	YIIX_ECOLI	Uncharacterized protein yiiX precursor - Escherichia coli (strain K12)
P31550	THIB_ECOLI	Thiamine-binding periplasmic protein precursor - Escherichia coli (strain K12)
P0A8H6	YIHI_ECOLI	UPF0241 protein yihI - Escherichia coli (strain K12)
P16677	PHNC_ECOLI	Phosphonates import ATP-binding protein phnC - Escherichia coli (strain K12)
P37388	XYLG_ECOLI	Xylose import ATP-binding protein xylG - Escherichia coli (strain K12)
P33195	GCSP_ECOLI	Glycine dehydrogenase [decarboxylating] - Escherichia coli (strain K12)
P08956	T1RK_ECOLI	Type I restriction enzyme EcoKI R protein - Escherichia coli (strain K12)
Q00037	TNPA_ECOLI	Transposase for transposon gamma-delta - Escherichia coli (strain K12)
P27434	YFGA_ECOLI	Uncharacterized HTH-type transcriptional regulator yfgA - Escherichia coli (strain K12)
P0A9X1	ZNUC_ECOLI	Zinc import ATP-binding protein znuC - Escherichia coli (strain K12)
A5A622	YGDT_ECOLI	Uncharacterized protein ygdT - Escherichia coli (strain K12)
P16679	PHNL_ECOLI	Phosphonates transport ATP-binding protein phnL - Escherichia coli (strain K12)
P09833	MODC_ECOLI	Molybdenum import ATP-binding protein modC - Escherichia coli (strain K12)
P77234	YBEQ_ECOLI	Uncharacterized protein ybeQ - Escherichia coli (strain K12)
P33594	NIKE_ECOLI	Nickel import ATP-binding protein nikE - Escherichia coli (strain K12)
P39370	YJHS_ECOLI	Uncharacterized protein yjhS precursor - Escherichia coli (strain K12)
P07648	EX5C_ECOLI	Exodeoxyribonuclease V gamma chain - Escherichia coli (strain K12)
P0A8N3	SYK1_ECOLI	Lysyl-tRNA synthetase - Escherichia coli (strain K12)
P52614	FLIK_ECOLI	Flagellar hook-length control protein - Escherichia coli (strain K12)
P38097	YEGE_ECOLI	Uncharacterized protein yegE - Escherichia coli (strain K12)
P77802	YAGX_ECOLI	Uncharacterized protein yagX precursor - Escherichia coli (strain K12)
P21889	SYD_ECOLI	Aspartyl-tRNA synthetase - Escherichia coli (strain K12)
P10100	RLPA_ECOLI	Rare lipoprotein A precursor - Escherichia coli (strain K12)
P00582	DPO1_ECOLI	DNA polymerase I - Escherichia coli (strain K12)
P27550	ACSA_ECOLI	Acetyl-coenzyme A synthetase - Escherichia coli (strain K12)
P0A9P6	DEAD_ECOLI	Cold-shock DEAD box protein A - Escherichia coli (strain K12)
P0AAH4	SAPD_ECOLI	Peptide transport system ATP-binding protein sapD - Escherichia coli (strain K12)
P03819	KEFC_ECOLI	Glutathione-regulated potassium-efflux system protein kefC - Escherichia coli (strain K12)
P33227	STFE_ECOLI	Side tail fiber protein homolog from lambdoid prophage e14 (Fragment) - Escherichia coli (strain K12)
P06609	BTUC_ECOLI	Vitamin B12 import system permease protein btuC - Escherichia coli (strain K12)
P0A8T7	RPOC_ECOLI	DNA-directed RNA polymerase subunit beta' - Escherichia coli (strain K12)
P0AFT8	YEIW_ECOLI	UPF0153 protein yeiW - Escherichia coli (strain K12)
P18775	DMSA_ECOLI	Anaerobic dimethyl sulfoxide reductase chain A precursor - Escherichia coli (strain K12)
Q46814	XDHD_ECOLI	Probable hypoxanthine oxidase xdhD - Escherichia coli (strain K12)
P62517	OPGH_ECOLI	Glucans biosynthesis glucosyltransferase H - Escherichia coli (strain K12)
P33790	TRAG1_ECOLI	Protein traG - Escherichia coli (strain K12)
P0AD74	LPF2_ECOLI	Phenylalanyl-tRNA synthetase operon leader peptide - Escherichia coli (strain K12)
P37653	BCSA_ECOLI	Cellulose synthase catalytic subunit [UDP-forming] - Escherichia coli (strain K12)
P38135	FADK_ECOLI	Short-chain-fatty-acid--CoA ligase - Escherichia coli (strain K12)
P19934	TOLA_ECOLI	Protein tolA - Escherichia coli (strain K12)
P41067	TRAB1_ECOLI	Protein traB - Escherichia coli (strain K12)
P31600	NFRA_ECOLI	Bacteriophage N4 adsorption protein A precursor - Escherichia coli (strain K12)
P33225	TORA_ECOLI	Trimethylamine-N-oxide reductase 1 precursor - Escherichia coli (strain K12)
P23538	PPSA_ECOLI	Phosphoenolpyruvate synthase - Escherichia coli (strain K12)
P0ABL3	NAPB_ECOLI	Diheme cytochrome c napB precursor - Escherichia coli (strain K12)
P37177	PT1P_ECOLI	Phosphoenolpyruvate-protein phosphotransferase ptsP - Escherichia coli (strain K12)
P31552	CAIC_ECOLI	Probable crotonobetaine/carnitine-CoA ligase - Escherichia coli (strain K12)
P24183	FDNG_ECOLI	Formate dehydrogenase, nitrate-inducible, major subunit - Escherichia coli (strain K12)
P0AAI3	FTSH_ECOLI	Cell division protease ftsH - Escherichia coli (strain K12)
Q9JMR8	YUAW_ECOLI	Uncharacterized protein yuaW - Escherichia coli (strain K12)
P0ADN6	YIFL_ECOLI	Uncharacterized lipoprotein yifL precursor - Escherichia coli (strain K12)
P0AG99	SECG_ECOLI	Protein-export membrane protein secG - Escherichia coli (strain K12)
P13445	RPOS_ECOLI	RNA polymerase sigma factor rpoS - Escherichia coli (strain K12)
P06710	DPO3X_ECOLI	DNA polymerase III subunit tau - Escherichia coli (strain K12)
P00579	RPOD_ECOLI	RNA polymerase sigma factor rpoD - Escherichia coli (strain K12)
P38036	YGCB_ECOLI	Uncharacterized protein ygcB - Escherichia coli (strain K12)
P09831	GLTB_ECOLI	Glutamate synthase [NADPH] large chain precursor - Escherichia coli (strain K12)
P0A812	RUVB_ECOLI	Holliday junction ATP-dependent DNA helicase ruvB - Escherichia coli (strain K12)
P42625	YHAL_ECOLI	Uncharacterized protein yhaL - Escherichia coli (strain K12)
P76547	YFFP_ECOLI	Uncharacterized protein yffP - Escherichia coli (strain K12)
P0ABL1	NRFB_ECOLI	Cytochrome c-type protein nrfB precursor - Escherichia coli (strain K12)
P0ADY1	PPID_ECOLI	Peptidyl-prolyl cis-trans isomerase D - Escherichia coli (strain K12)
Q46843	YGHS_ECOLI	Uncharacterized ATP-binding protein yghS - Escherichia coli (strain K12)
P29217	YCEH_ECOLI	UPF0502 protein yceH - Escherichia coli (strain K12)
P0ADE2	YTFK_ECOLI	Uncharacterized protein ytfK - Escherichia coli (strain K12)
P77326	TFAS_ECOLI	Tail fiber assembly protein homolog from prophage CPS-53 - Escherichia coli (strain K12)
P0AD72	LPF_ECOLI	Phe operon leader peptide - Escherichia coli (strain K12)
P69434	PGAA_ECOLI	Biofilm PGA synthesis protein pgaA precursor - Escherichia coli (strain K12)
P0A8G9	EX7S_ECOLI	Exodeoxyribonuclease 7 small subunit - Escherichia coli (strain K12)
P0ADT2	YGIB_ECOLI	UPF0441 protein ygiB - Escherichia coli (strain K12)
P13029	CATA_ECOLI	Peroxidase/catalase HPI - Escherichia coli (strain K12)
P0ACB0	DNAB_ECOLI	Replicative DNA helicase - Escherichia coli (strain K12)
P60995	LPHI_ECOLI	His operon leader peptide - Escherichia coli (strain K12)
Q2EET0	YPDJ_ECOLI	Putative uncharacterized protein ypdJ - Escherichia coli (strain K12)
Q46811	YGFK_ECOLI	Uncharacterized protein ygfK - Escherichia coli (strain K12)
P09372	GRPE_ECOLI	Protein grpE - Escherichia coli (strain K12)
P11557	DAMX_ECOLI	Protein damX - Escherichia coli (strain K12)
P0A9M0	LON_ECOLI	ATP-dependent protease La - Escherichia coli (strain K12)
P06993	MALT_ECOLI	HTH-type transcriptional regulator malT - Escherichia coli (strain K12)
Q6BEX5	YJDP_ECOLI	Uncharacterized protein yjdP precursor - Escherichia coli (strain K12)
P0A828	SMG_ECOLI	Protein smg - Escherichia coli (strain K12)
P07363	CHEA_ECOLI	Chemotaxis protein cheA - Escherichia coli (strain K12)
P0AD05	YECA_ECOLI	Uncharacterized protein yecA - Escherichia coli (strain K12)
P75910	YCDU_ECOLI	Uncharacterized protein ycdU - Escherichia coli (strain K12)
P0AF26	NARJ_ECOLI	Respiratory nitrate reductase 1 delta chain - Escherichia coli (strain K12)
P37689	GPMI_ECOLI	2,3-bisphosphoglycerate-independent phosphoglycerate mutase - Escherichia coli (strain K12)
P76464	YFAS_ECOLI	UPF0192 protein yfaS precursor - Escherichia coli (strain K12)
P0A8F8	UVRB_ECOLI	UvrABC system protein B - Escherichia coli (strain K12)
P76545	YFFN_ECOLI	Uncharacterized protein yffN - Escherichia coli (strain K12)
P75793	PFLF_ECOLI	Putative formate acetyltransferase 3 - Escherichia coli (strain K12)
P25738	MSYB_ECOLI	Acidic protein msyB - Escherichia coli (strain K12)
P38134	ETK_ECOLI	Tyrosine-protein kinase etk - Escherichia coli (strain K12)
P0AFX7	RSEA_ECOLI	Sigma-E factor negative regulatory protein - Escherichia coli (strain K12)
P76655	YQIG_ECOLI	Uncharacterized outer membrane usher protein yqiG precursor - Escherichia coli (strain K12)
P0AGM9	YICE_ECOLI	Putative purine permease yicE - Escherichia coli (strain K12)
P46837	YHGF_ECOLI	Protein yhgF - Escherichia coli (strain K12)
P46923	TORZ_ECOLI	Trimethylamine-N-oxide reductase 2 precursor - Escherichia coli (strain K12)
P45549	YHFW_ECOLI	Uncharacterized protein yhfW - Escherichia coli (strain K12)
P0ABZ1	FLIG_ECOLI	Flagellar motor switch protein fliG - Escherichia coli (strain K12)
P22524	MUKE_ECOLI	Chromosome partition protein mukE - Escherichia coli (strain K12)
P19323	FHLA_ECOLI	Formate hydrogenlyase transcriptional activator - Escherichia coli (strain K12)
P76552	EUTH_ECOLI	Ethanolamine utilization protein eutH - Escherichia coli (strain K12)
P29131	FTSN_ECOLI	Cell division protein ftsN - Escherichia coli (strain K12)
P0A8C4	YGFB_ECOLI	UPF0149 protein ygfB - Escherichia coli (strain K12)
P76509	YFDM_ECOLI	Uncharacterized protein yfdM - Escherichia coli (strain K12)
P46474	YHDP_ECOLI	Uncharacterized protein yhdP precursor - Escherichia coli (strain K12)
P33363	BGLX_ECOLI	Periplasmic beta-glucosidase precursor - Escherichia coli (strain K12)
P0ABS1	DKSA_ECOLI	DnaK suppressor protein - Escherichia coli (strain K12)
P75885	GFCA_ECOLI	Threonine-rich inner membrane protein gfcA precursor - Escherichia coli (strain K12)
P08839	PT1_ECOLI	Phosphoenolpyruvate-protein phosphotransferase - Escherichia coli (strain K12)
P0AEY3	MAZG_ECOLI	Protein mazG - Escherichia coli (strain K12)
P0ABW9	FLGB_ECOLI	Flagellar basal-body rod protein flgB - Escherichia coli (strain K12)
P76578	YFHM_ECOLI	Uncharacterized lipoprotein yfhM precursor - Escherichia coli (strain K12)
P31142	THTM_ECOLI	3-mercaptopyruvate sulfurtransferase - Escherichia coli (strain K12)
P0A6F5	CH60_ECOLI	60 kDa chaperonin - Escherichia coli (strain K12)
P0ADA3	NLPD_ECOLI	Lipoprotein nlpD precursor - Escherichia coli (strain K12)
P75750	YBGQ_ECOLI	Uncharacterized outer membrane usher protein ybgQ precursor - Escherichia coli (strain K12)
P37014	YFAD_ECOLI	Uncharacterized protein yfaD - Escherichia coli (strain K12)
P0ADJ3	YHJR_ECOLI	Uncharacterized protein yhjR - Escherichia coli (strain K12)
P0ABV2	EXBD_ECOLI	Biopolymer transport protein exbD - Escherichia coli (strain K12)
P13482	TREA_ECOLI	Periplasmic trehalase precursor - Escherichia coli (strain K12)
P09348	MOTA_ECOLI	Chemotaxis protein motA - Escherichia coli (strain K12)
P0A800	RPOZ_ECOLI	DNA-directed RNA polymerase subunit omega - Escherichia coli (strain K12)
P30130	FIMD_ECOLI	Outer membrane usher protein fimD precursor - Escherichia coli (strain K12)
P77649	YDIU_ECOLI	UPF0061 protein ydiU - Escherichia coli (strain K12)
P39830	YBAL_ECOLI	Inner membrane protein ybaL - Escherichia coli (strain K12)
P29009	YDFB_ECOLI	Uncharacterized protein ydfB - Escherichia coli (strain K12)
Q46821	YGFU_ECOLI	Putative purine permease ygfU - Escherichia coli (strain K12)
P31545	YCDB_ECOLI	Peroxidase ycdB precursor - Escherichia coli (strain K12)
P76612	YPJB_ECOLI	Uncharacterized protein ypjB - Escherichia coli (strain K12)
P75936	FLGD_ECOLI	Basal-body rod modification protein flgD - Escherichia coli (strain K12)
P77087	YLCE_ECOLI	Uncharacterized protein ylcE - Escherichia coli (strain K12)
P64490	YOAC_ECOLI	Uncharacterized protein yoaC - Escherichia coli (strain K12)
P0A8L1	SYS_ECOLI	Seryl-tRNA synthetase - Escherichia coli (strain K12)
Q2EEQ8	YBFQ_ECOLI	Putative defective transposase ybfQ - Escherichia coli (strain K12)
P09832	GLTD_ECOLI	Glutamate synthase [NADPH] small chain - Escherichia coli (strain K12)
P76096	MOKB_ECOLI	Regulatory protein mokB - Escherichia coli (strain K12)
P24215	UXUA_ECOLI	Mannonate dehydratase - Escherichia coli (strain K12)
P78061	PUUA_ECOLI	Gamma-glutamylputrescine synthetase - Escherichia coli (strain K12)
P02929	TONB_ECOLI	Protein tonB - Escherichia coli (strain K12)
P0ABH9	CLPA_ECOLI	ATP-dependent Clp protease ATP-binding subunit clpA - Escherichia coli (strain K12)
P25549	ASLA_ECOLI	Arylsulfatase precursor - Escherichia coli (strain K12)
P0AG71	RMUC_ECOLI	DNA recombination protein rmuC - Escherichia coli (strain K12)
P21179	CATE_ECOLI	Catalase HPII - Escherichia coli (strain K12)
P60390	MRAW_ECOLI	S-adenosyl-L-methionine-dependent methyltransferase mraW - Escherichia coli (strain K12)
P0A9M8	PTA_ECOLI	Phosphate acetyltransferase - Escherichia coli (strain K12)
P0AF10	MTLR_ECOLI	Mannitol operon repressor - Escherichia coli (strain K12)
P00936	CYAA_ECOLI	Adenylate cyclase - Escherichia coli (strain K12)
P23325	ARPA_ECOLI	Ankyrin repeat protein A - Escherichia coli (strain K12)
P76516	YFDT_ECOLI	Uncharacterized protein yfdT - Escherichia coli (strain K12)
P16919	RHSD_ECOLI	Protein rhsD precursor - Escherichia coli (strain K12)
P19317	NARW_ECOLI	Respiratory nitrate reductase 2 delta chain - Escherichia coli (strain K12)
P37197	YHJA_ECOLI	Probable cytochrome c peroxidase - Escherichia coli (strain K12)
P07650	TYPH_ECOLI	Thymidine phosphorylase - Escherichia coli (strain K12)
Q9JMR9	YUAV_ECOLI	Uncharacterized protein yuaV - Escherichia coli (strain K12)
P0AC86	PHSG_ECOLI	Glycogen phosphorylase - Escherichia coli (strain K12)
P56100	YBGT_ECOLI	Uncharacterized protein ybgT - Escherichia coli (strain K12)
P75949	NAGZ_ECOLI	Beta-hexosaminidase - Escherichia coli (strain K12)
P41039	YBII_ECOLI	Uncharacterized protein ybiI - Escherichia coli (strain K12)
P31447	YIDJ_ECOLI	Uncharacterized sulfatase yidJ - Escherichia coli (strain K12)
P45522	KEFB_ECOLI	Glutathione-regulated potassium-efflux system protein kefB - Escherichia coli (strain K12)
P77656	YFDK_ECOLI	Uncharacterized protein yfdK - Escherichia coli (strain K12)
P41442	GSPG_ECOLI	Putative general secretion pathway protein G precursor - Escherichia coli (strain K12)
P09394	GLPQ_ECOLI	Glycerophosphoryl diester phosphodiesterase precursor - Escherichia coli (strain K12)
P0ADN2	YIFE_ECOLI	UPF0438 protein yifE - Escherichia coli (strain K12)
P0C243	YUBJ_ECOLI	Uncharacterized protein yubJ - Escherichia coli (strain K12)
P0A8M0	SYN_ECOLI	Asparaginyl-tRNA synthetase - Escherichia coli (strain K12)
A5A614	YCIZ_ECOLI	UPF0509 protein yciZ - Escherichia coli (strain K12)
P76506	VACJ_ECOLI	Lipoprotein vacJ precursor - Escherichia coli (strain K12)
P0AFD6	NUOI_ECOLI	NADH-quinone oxidoreductase subunit I - Escherichia coli (strain K12)
P0ADJ8	YIAA_ECOLI	Inner membrane protein yiaA - Escherichia coli (strain K12)
P32176	FDOG_ECOLI	Formate dehydrogenase-O, major subunit - Escherichia coli (strain K12)
P76069	YDAY_ECOLI	Uncharacterized protein ydaY - Escherichia coli (strain K12)
Q46789	YGEI_ECOLI	Uncharacterized protein ygeI - Escherichia coli (strain K12)
P64429	YPFJ_ECOLI	Uncharacterized protein ypfJ - Escherichia coli (strain K12)
P05791	ILVD_ECOLI	Dihydroxy-acid dehydratase - Escherichia coli (strain K12)
P0A8U6	METJ_ECOLI	Met repressor - Escherichia coli (strain K12)
P16659	SYP_ECOLI	Prolyl-tRNA synthetase - Escherichia coli (strain K12)
P39263	YFCC_ECOLI	Uncharacterized protein yfcC - Escherichia coli (strain K12)
P0A8X0	YJGA_ECOLI	UPF0307 protein yjgA - Escherichia coli (strain K12)
P0ABS5	PRIM_ECOLI	DNA primase - Escherichia coli (strain K12)
P0AD44	YFHG_ECOLI	Uncharacterized protein yfhG - Escherichia coli (strain K12)
P11454	ENTF_ECOLI	Enterobactin synthetase component F - Escherichia coli (strain K12)
P0ACV8	YMJA_ECOLI	Uncharacterized protein ymjA - Escherichia coli (strain K12)
P0AES2	GUDH_ECOLI	Glucarate dehydratase - Escherichia coli (strain K12)
P0A8L7	YCIU_ECOLI	UPF0263 protein yciU - Escherichia coli (strain K12)
P09154	YMFS_ECOLI	Uncharacterized protein ymfS - Escherichia coli (strain K12)
P45807	YBAM_ECOLI	Uncharacterized protein ybaM - Escherichia coli (strain K12)
P78067	YNJE_ECOLI	Putative thiosulfate sulfurtransferase ynjE precursor - Escherichia coli (strain K12)
P03018	UVRD_ECOLI	DNA helicase II - Escherichia coli (strain K12)
P21418	YDFC_ECOLI	Uncharacterized protein ydfC - Escherichia coli (strain K12)
P39310	YTFB_ECOLI	Uncharacterized protein ytfB - Escherichia coli (strain K12)
P0AF06	MOTB_ECOLI	Chemotaxis protein motB - Escherichia coli (strain K12)
P09373	PFLB_ECOLI	Formate acetyltransferase 1 - Escherichia coli (strain K12)
P76550	YFFS_ECOLI	Uncharacterized protein yffS - Escherichia coli (strain K12)
P0AFF6	NUSA_ECOLI	Transcription elongation protein nusA - Escherichia coli (strain K12)
P0AFI2	PARC_ECOLI	DNA topoisomerase 4 subunit A - Escherichia coli (strain K12)
P31826	YDDA_ECOLI	Inner membrane ABC transporter ATP-binding protein yddA - Escherichia coli (strain K12)
P31121	MARB_ECOLI	Multiple antibiotic resistance protein marB - Escherichia coli (strain K12)
P09996	YIDB_ECOLI	Uncharacterized protein yidB - Escherichia coli (strain K12)
P77318	YDEN_ECOLI	Uncharacterized sulfatase ydeN precursor - Escherichia coli (strain K12)
P67444	YGFO_ECOLI	Putative purine permease ygfO - Escherichia coli (strain K12)
P00363	FRDA_ECOLI	Fumarate reductase flavoprotein subunit - Escherichia coli (strain K12)
P0A6L9	HSCB_ECOLI	Co-chaperone protein hscB - Escherichia coli (strain K12)
P0AD92	LPW_ECOLI	Trp operon leader peptide - Escherichia coli (strain K12)
P00961	SYGB_ECOLI	Glycyl-tRNA synthetase beta subunit - Escherichia coli (strain K12)
P0AGB3	RP32_ECOLI	RNA polymerase sigma-32 factor - Escherichia coli (strain K12)
P0AEM6	FLIA_ECOLI	RNA polymerase sigma factor for flagellar operon - Escherichia coli (strain K12)
P76127	BDM_ECOLI	Protein bdm - Escherichia coli (strain K12)
Q2M7X4	YICS_ECOLI	Uncharacterized protein yicS - Escherichia coli (strain K12)
P16688	PHNJ_ECOLI	Protein phnJ - Escherichia coli (strain K12)
P76389	YEGH_ECOLI	UPF0053 protein yegH - Escherichia coli (strain K12)
P75857	YCBS_ECOLI	Uncharacterized outer membrane usher protein ycbS precursor - Escherichia coli (strain K12)
P0AD07	YECF_ECOLI	Uncharacterized protein yecF - Escherichia coli (strain K12)
P08957	T1MK_ECOLI	Type I restriction enzyme EcoKI M protein - Escherichia coli (strain K12)
P0AE45	YTFL_ECOLI	UPF0053 inner membrane protein ytfL - Escherichia coli (strain K12)
O52982	YFJS_ECOLI	Uncharacterized lipoprotein yfjS precursor - Escherichia coli (strain K12)
P0A8G3	UXAC_ECOLI	Uronate isomerase - Escherichia coli (strain K12)
P75976	YMFL_ECOLI	Uncharacterized protein ymfL - Escherichia coli (strain K12)
P23865	PRC_ECOLI	Tail-specific protease precursor - Escherichia coli (strain K12)
P0ADW3	YHCB_ECOLI	Putative cytochrome d ubiquinol oxidase subunit 3 - Escherichia coli (strain K12)
P39355	YJHE_ECOLI	Uncharacterized protein yjhE - Escherichia coli (strain K12)
P77759	YLBH_ECOLI	Putative uncharacterized protein ylbH - Escherichia coli (strain K12)
P0A6Z3	HTPG_ECOLI	Chaperone protein htpG - Escherichia coli (strain K12)
P0A850	TIG_ECOLI	Trigger factor - Escherichia coli (strain K12)
P0A8L5	YCGN_ECOLI	UPF0260 protein ycgN - Escherichia coli (strain K12)
P67701	YGJM_ECOLI	Uncharacterized HTH-type transcriptional regulator ygjM - Escherichia coli (strain K12)
P77525	PAAJ_ECOLI	Probable beta-ketoadipyl-CoA thiolase - Escherichia coli (strain K12)
P02338	PRTL_ECOLI	Protamine-like protein - Escherichia coli (strain K12)
P0AD12	YEEZ_ECOLI	Protein yeeZ precursor - Escherichia coli (strain K12)
P0A9Q7	ADHE_ECOLI	Aldehyde-alcohol dehydrogenase - Escherichia coli (strain K12)
P0AAZ4	RARA_ECOLI	Replication-associated recombination protein A - Escherichia coli (strain K12)
P09130	TRAD1_ECOLI	Protein traD - Escherichia coli (strain K12)
P00722	BGAL_ECOLI	Beta-galactosidase - Escherichia coli (strain K12)
P07604	TYRR_ECOLI	Transcriptional regulatory protein tyrR - Escherichia coli (strain K12)
P0A9H9	CHEZ_ECOLI	Chemotaxis protein cheZ - Escherichia coli (strain K12)
P32109	YIBJ_ECOLI	Uncharacterized protein yibJ - Escherichia coli (strain K12)
P76396	YEGL_ECOLI	Uncharacterized protein yegL - Escherichia coli (strain K12)
P75993	YMGB_ECOLI	Uncharacterized protein ymgB - Escherichia coli (strain K12)
P0A9F1	MNTR_ECOLI	Transcriptional regulator mntR - Escherichia coli (strain K12)
P0C0L9	ISCX_ECOLI	Protein iscX - Escherichia coli (strain K12)
P76216	ASTB_ECOLI	N-succinylarginine dihydrolase - Escherichia coli (strain K12)
P11289	YFIL_ECOLI	Uncharacterized protein yfiL - Escherichia coli (strain K12)
P0ABB4	ATPB_ECOLI	ATP synthase subunit beta - Escherichia coli (strain K12)
P0AGB6	RPOE_ECOLI	RNA polymerase sigma-E factor - Escherichia coli (strain K12)
P0AFU2	YFBS_ECOLI	Uncharacterized transporter yfbS - Escherichia coli (strain K12)
P62601	TREF_ECOLI	Cytoplasmic trehalase - Escherichia coli (strain K12)
P0A6A8	ACP_ECOLI	Acyl carrier protein - Escherichia coli (strain K12)
P0A6H5	HSLU_ECOLI	ATP-dependent hsl protease ATP-binding subunit hslU - Escherichia coli (strain K12)
P10121	FTSY_ECOLI	Cell division protein ftsY - Escherichia coli (strain K12)
P76001	YCGJ_ECOLI	Uncharacterized protein ycgJ precursor - Escherichia coli (strain K12)
P04993	EX5A_ECOLI	Exodeoxyribonuclease V alpha chain - Escherichia coli (strain K12)
P27238	YFED_ECOLI	Uncharacterized protein yfeD - Escherichia coli (strain K12)
P69428	TATA_ECOLI	Sec-independent protein translocase protein tatA - Escherichia coli (strain K12)
P0AB46	YMGD_ECOLI	Uncharacterized protein ymgD precursor - Escherichia coli (strain K12)
P36677	YHDN_ECOLI	Uncharacterized protein yhdN - Escherichia coli (strain K12)
P0AE24	ARAE_ECOLI	Arabinose-proton symporter - Escherichia coli (strain K12)
P0A799	PGK_ECOLI	Phosphoglycerate kinase - Escherichia coli (strain K12)
P0AAZ7	YCAR_ECOLI	UPF0434 protein ycaR - Escherichia coli (strain K12)
P16687	PHNI_ECOLI	Protein phnI - Escherichia coli (strain K12)
P0A9A6	FTSZ_ECOLI	Cell division protein ftsZ - Escherichia coli (strain K12)
P0AG00	WZZE_ECOLI	Lipopolysaccharide biosynthesis protein wzzE - Escherichia coli (strain K12)
P77258	NEMA_ECOLI	N-ethylmaleimide reductase - Escherichia coli (strain K12)
P21177	FADB_ECOLI	Fatty acid oxidation complex subunit alpha - Escherichia coli (strain K12)
P45551	YHFY_ECOLI	Uncharacterized protein yhfY - Escherichia coli (strain K12)
P0A6K6	DEOB_ECOLI	Phosphopentomutase - Escherichia coli (strain K12)
P37330	MASZ_ECOLI	Malate synthase G - Escherichia coli (strain K12)
P10026	TRAM1_ECOLI	Protein traM - Escherichia coli (strain K12)
P32703	YJCE_ECOLI	Uncharacterized Na(+)/H(+) exchanger yjcE - Escherichia coli (strain K12)
P06610	BTUE_ECOLI	Vitamin B12 transport periplasmic protein btuE - Escherichia coli (strain K12)
P0AEZ3	MIND_ECOLI	Septum site-determining protein minD - Escherichia coli (strain K12)
P76483	YFBM_ECOLI	Protein yfbM - Escherichia coli (strain K12)
P75897	RUTB_ECOLI	Putative isochorismatase family protein rutB - Escherichia coli (strain K12)
P0ADI4	ENTB_ECOLI	Isochorismatase - Escherichia coli (strain K12)
P0ADP9	YIHD_ECOLI	Protein yihD - Escherichia coli (strain K12)
P31802	NARP_ECOLI	Nitrate/nitrite response regulator protein narP - Escherichia coli (strain K12)
P27298	OPDA_ECOLI	Oligopeptidase A - Escherichia coli (strain K12)
P31061	NOHA_ECOLI	Prophage Qin DNA packaging protein NU1 homolog - Escherichia coli (strain K12)
P21893	RECJ_ECOLI	Single-stranded-DNA-specific exonuclease recJ - Escherichia coli (strain K12)
P31440	YICO_ECOLI	Inner membrane protein yicO - Escherichia coli (strain K12)
P56976	BLR_ECOLI	Beta-lactam resistance protein - Escherichia coli (strain K12)
Q46919	YQCC_ECOLI	Uncharacterized protein yqcC - Escherichia coli (strain K12)
P33348	YEHL_ECOLI	Uncharacterized protein yehL - Escherichia coli (strain K12)
Q05807	TRBE_ECOLI	Protein trbE - Escherichia coli (strain K12)
P32680	YJAG_ECOLI	Uncharacterized protein yjaG - Escherichia coli (strain K12)
P0AFJ5	PHOB_ECOLI	Phosphate regulon transcriptional regulatory protein phoB - Escherichia coli (strain K12)
P0AFC7	NUOB_ECOLI	NADH-quinone oxidoreductase subunit B - Escherichia coli (strain K12)
P0A8T5	FLIE_ECOLI	Flagellar hook-basal body complex protein fliE - Escherichia coli (strain K12)
P0A9X4	MREB_ECOLI	Rod shape-determining protein mreB - Escherichia coli (strain K12)
P37652	BCSB_ECOLI	Cyclic di-GMP-binding protein precursor - Escherichia coli (strain K12)
P76079	PAAC_ECOLI	Phenylacetic acid degradation protein paaC - Escherichia coli (strain K12)
P36682	YACH_ECOLI	Uncharacterized protein yacH - Escherichia coli (strain K12)
P71297	YAGN_ECOLI	Uncharacterized protein yagN - Escherichia coli (strain K12)
P0ACB2	HEM2_ECOLI	Delta-aminolevulinic acid dehydratase - Escherichia coli (strain K12)
Q9JMR6	YUAY_ECOLI	Uncharacterized protein yuaY - Escherichia coli (strain K12)
P33650	FEOB_ECOLI	Ferrous iron transport protein B - Escherichia coli (strain K12)
P03959	ATKA_ECOLI	Potassium-transporting ATPase A chain - Escherichia coli (strain K12)
P12996	BIOB_ECOLI	Biotin synthase - Escherichia coli (strain K12)
P76514	YFDR_ECOLI	Uncharacterized protein yfdR - Escherichia coli (strain K12)
P75915	YCDY_ECOLI	Uncharacterized protein ycdY - Escherichia coli (strain K12)
P0AB67	PNTB_ECOLI	NAD(P) transhydrogenase subunit beta - Escherichia coli (strain K12)
P31665	YADD_ECOLI	Uncharacterized protein yadD - Escherichia coli (strain K12)
P0A9T6	YBAQ_ECOLI	Uncharacterized HTH-type transcriptional regulator ybaQ - Escherichia coli (strain K12)
P76097	YDCJ_ECOLI	Uncharacterized protein ydcJ - Escherichia coli (strain K12)
P76296	YECT_ECOLI	Uncharacterized protein yecT - Escherichia coli (strain K12)
P75791	YBIU_ECOLI	Uncharacterized protein ybiU - Escherichia coli (strain K12)
P77199	YAIT_ECOLI	Putative uncharacterized protein yaiT precursor - Escherichia coli (strain K12)
P0A9I1	CITE_ECOLI	Citrate lyase subunit beta - Escherichia coli (strain K12)
P64499	YEBO_ECOLI	Uncharacterized protein yebO - Escherichia coli (strain K12)
P0C0L7	PROP_ECOLI	Proline/betaine transporter - Escherichia coli (strain K12)
P06864	BGA2_ECOLI	Evolved beta-galactosidase subunit alpha - Escherichia coli (strain K12)
P36937	KDPF_ECOLI	Protein kdpF - Escherichia coli (strain K12)
P39283	YJEN_ECOLI	Uncharacterized protein yjeN - Escherichia coli (strain K12)
P76042	YCJN_ECOLI	Putative ABC transporter periplasmic-binding protein ycjN precursor - Escherichia coli (strain K12)
P77129	YLBE_ECOLI	Uncharacterized protein ylbE - Escherichia coli (strain K12)
P64619	YHDU_ECOLI	Uncharacterized protein yhdU - Escherichia coli (strain K12)
P0AFU6	YIIF_ECOLI	Uncharacterized protein yiiF - Escherichia coli (strain K12)
P0AA16	OMPR_ECOLI	Transcriptional regulatory protein ompR - Escherichia coli (strain K12)
Q9S4W2	YUBM_ECOLI	Uncharacterized protein yubM - Escherichia coli (strain K12)
P33599	NUOCD_ECOLI	NADH-quinone oxidoreductase subunit C/D - Escherichia coli (strain K12)
P38038	CYSJ_ECOLI	Sulfite reductase [NADPH] flavoprotein alpha-component - Escherichia coli (strain K12)
P39342	YJGR_ECOLI	Uncharacterized protein yjgR - Escherichia coli (strain K12)
P76559	YPFG_ECOLI	Uncharacterized protein ypfG precursor - Escherichia coli (strain K12)
P64559	YGFY_ECOLI	UPF0350 protein ygfY - Escherichia coli (strain K12)
P60293	MUKF_ECOLI	Chromosome partition protein mukF - Escherichia coli (strain K12)
P23484	FECI_ECOLI	Probable RNA polymerase sigma factor fecI - Escherichia coli (strain K12)
P64540	YFCL_ECOLI	Uncharacterized protein yfcL - Escherichia coli (strain K12)
P15043	RECQ_ECOLI	ATP-dependent DNA helicase recQ - Escherichia coli (strain K12)
P31679	YAAU_ECOLI	Putative metabolite transport protein yaaU - Escherichia coli (strain K12)
Q46953	YPJF_ECOLI	Uncharacterized protein ypjF - Escherichia coli (strain K12)
P32662	GPH_ECOLI	Phosphoglycolate phosphatase - Escherichia coli (strain K12)
P23839	YICC_ECOLI	Protein yicC - Escherichia coli (strain K12)
P77736	YAHD_ECOLI	Putative ankyrin repeat protein yahD - Escherichia coli (strain K12)
P39354	YJHD_ECOLI	Uncharacterized protein yjhD - Escherichia coli (strain K12)
P37327	YFDC_ECOLI	Inner membrane protein yfdC - Escherichia coli (strain K12)
Q9JMR4	YUBK_ECOLI	Uncharacterized serine-rich protein yubK precursor - Escherichia coli (strain K12)
P15042	DNLJ_ECOLI	DNA ligase - Escherichia coli (strain K12)
P76543	YFFL_ECOLI	Uncharacterized protein yffL - Escherichia coli (strain K12)
P09424	MTLD_ECOLI	Mannitol-1-phosphate 5-dehydrogenase - Escherichia coli (strain K12)
P00944	XYLA_ECOLI	Xylose isomerase - Escherichia coli (strain K12)
A5A616	YNEM_ECOLI	Uncharacterized protein yneM - Escherichia coli (strain K12)
P39161	UXUR_ECOLI	Uxu operon transcriptional regulator - Escherichia coli (strain K12)
P77169	YAGJ_ECOLI	Uncharacterized protein yagJ - Escherichia coli (strain K12)
P77608	MHPD_ECOLI	2-keto-4-pentenoate hydratase - Escherichia coli (strain K12)
P0AG30	RHO_ECOLI	Transcription termination factor rho - Escherichia coli (strain K12)
P62556	SOPA_ECOLI	Protein sopA - Escherichia coli (strain K12)
P45428	DCUD_ECOLI	Putative cryptic C4-dicarboxylate transporter dcuD - Escherichia coli (strain K12)
P0A8W0	NANR_ECOLI	Transcriptional regulator nanR - Escherichia coli (strain K12)
P11447	ARLY_ECOLI	Argininosuccinate lyase - Escherichia coli (strain K12)
P64517	YODC_ECOLI	Uncharacterized protein yodC - Escherichia coli (strain K12)
P75938	FLGF_ECOLI	Flagellar basal-body rod protein flgF - Escherichia coli (strain K12)
P0A6H1	CLPX_ECOLI	ATP-dependent Clp protease ATP-binding subunit clpX - Escherichia coli (strain K12)
P52126	YFJK_ECOLI	Uncharacterized protein yfjK - Escherichia coli (strain K12)
P33218	YEBE_ECOLI	Inner membrane protein yebE - Escherichia coli (strain K12)
P37013	NORR_ECOLI	Anaerobic nitric oxide reductase transcription regulator norR - Escherichia coli (strain K12)
P11663	YGGD_ECOLI	Uncharacterized protein yggD - Escherichia coli (strain K12)
P69924	RIR2_ECOLI	Ribonucleoside-diphosphate reductase 1 subunit beta - Escherichia coli (strain K12)
P38035	RTCR_ECOLI	Transcriptional regulatory protein rtcR - Escherichia coli (strain K12)
P33346	YEHI_ECOLI	Uncharacterized protein yehI - Escherichia coli (strain K12)
P20605	FIC_ECOLI	Cell filamentation protein fic - Escherichia coli (strain K12)
P31466	YIEG_ECOLI	Inner membrane protein yieG - Escherichia coli (strain K12)
P0AA95	YACC_ECOLI	Uncharacterized protein yacC precursor - Escherichia coli (strain K12)
P0AAQ6	YBAA_ECOLI	Uncharacterized protein ybaA - Escherichia coli (strain K12)
P31062	NOHB_ECOLI	Prophage QSR' DNA packaging protein NU1 homolog - Escherichia coli (strain K12)
P0A8P3	FETP_ECOLI	Probable Fe(2+)-trafficking protein - Escherichia coli (strain K12)
P0AF03	MOG_ECOLI	Molybdopterin biosynthesis mog protein - Escherichia coli (strain K12)
P76418	YEGU_ECOLI	Uncharacterized protein yegU - Escherichia coli (strain K12)
P76065	YDAU_ECOLI	Uncharacterized protein ydaU - Escherichia coli (strain K12)
P32151	YIIG_ECOLI	Uncharacterized protein yiiG - Escherichia coli (strain K12)
P37047	CDAR_ECOLI	Carbohydrate diacid regulator - Escherichia coli (strain K12)
P0AGM5	SIRB1_ECOLI	Protein sirB1 - Escherichia coli (strain K12)
P0A881	TRPR_ECOLI	Trp operon repressor - Escherichia coli (strain K12)
P68699	ATPL_ECOLI	ATP synthase C chain - Escherichia coli (strain K12)
P15639	PUR9_ECOLI	Bifunctional purine biosynthesis protein purH - Escherichia coli (strain K12)
Q46861	YGIQ_ECOLI	UPF0313 protein ygiQ - Escherichia coli (strain K12)
P77247	YNIC_ECOLI	Phosphatase yniC - Escherichia coli (strain K12)
P17444	BETA_ECOLI	Choline dehydrogenase - Escherichia coli (strain K12)
P24255	RP54_ECOLI	RNA polymerase sigma-54 factor - Escherichia coli (strain K12)
P0AEJ6	EUTB_ECOLI	Ethanolamine ammonia-lyase heavy chain - Escherichia coli (strain K12)
P0A9Q1	ARCA_ECOLI	Aerobic respiration control protein arcA - Escherichia coli (strain K12)
P37648	YHJJ_ECOLI	Protein yhjJ precursor - Escherichia coli (strain K12)
P77735	YAJO_ECOLI	Uncharacterized oxidoreductase yajO - Escherichia coli (strain K12)
Q9JMR7	YUAX_ECOLI	Uncharacterized protein yuaX - Escherichia coli (strain K12)
P08244	PYRF_ECOLI	Orotidine 5'-phosphate decarboxylase - Escherichia coli (strain K12)
P0ACA1	YIBF_ECOLI	Uncharacterized GST-like protein yibF - Escherichia coli (strain K12)
P56980	REPL1_ECOLI	Positive regulator of RepFIC repA1 expression - Escherichia coli (strain K12)
P76066	YDAW_ECOLI	Uncharacterized protein ydaW - Escherichia coli (strain K12)
P07395	SYFB_ECOLI	Phenylalanyl-tRNA synthetase beta chain - Escherichia coli (strain K12)
A5A628	YJBT_ECOLI	Uncharacterized protein yjbT precursor - Escherichia coli (strain K12)
P0AFH6	OPPC_ECOLI	Oligopeptide transport system permease protein oppC - Escherichia coli (strain K12)
Q9S4X5	YUBA_ECOLI	Uncharacterized protein yubA - Escherichia coli (strain K12)
P0AEC0	YOAE_ECOLI	UPF0053 inner membrane protein yoaE - Escherichia coli (strain K12)
P32132	TYPA_ECOLI	GTP-binding protein typA/BipA - Escherichia coli (strain K12)
P0AGD7	SRP54_ECOLI	Signal recognition particle protein - Escherichia coli (strain K12)
P0ABJ9	CYDA_ECOLI	Cytochrome d ubiquinol oxidase subunit 1 - Escherichia coli (strain K12)
P23894	HTPX_ECOLI	Probable protease htpX - Escherichia coli (strain K12)
P0AAR8	YBAV_ECOLI	Uncharacterized protein ybaV precursor - Escherichia coli (strain K12)
P76122	YDDJ_ECOLI	Uncharacterized protein yddJ - Escherichia coli (strain K12)
P64496	YOAG_ECOLI	Protein yoaG - Escherichia coli (strain K12)
P0ADF6	EDD_ECOLI	Phosphogluconate dehydratase - Escherichia coli (strain K12)
P76537	YFEY_ECOLI	Uncharacterized protein yfeY precursor - Escherichia coli (strain K12)
P08868	YUAZ_ECOLI	Uncharacterized protein yuaZ - Escherichia coli (strain K12)
P64526	YEEW_ECOLI	Uncharacterized protein yeeW - Escherichia coli (strain K12)
P0AB89	PUR8_ECOLI	Adenylosuccinate lyase - Escherichia coli (strain K12)
P31452	PTXC_ECOLI	Permease IIC component glvC - Escherichia coli (strain K12)
P69811	PTFAH_ECOLI	Multiphosphoryl transfer protein - Escherichia coli (strain K12)
P76558	MAO2_ECOLI	NADP-dependent malic enzyme - Escherichia coli (strain K12)
P0AER0	GLPF_ECOLI	Glycerol uptake facilitator protein - Escherichia coli (strain K12)
Q47138	YDFE_ECOLI	Putative uncharacterized protein ydfE (Fragment) - Escherichia coli (strain K12)
P0ABZ6	SURA_ECOLI	Chaperone surA precursor - Escherichia coli (strain K12)
P0AFM6	PSPA_ECOLI	Phage shock protein A - Escherichia coli (strain K12)
P36662	TORD_ECOLI	Chaperone protein torD - Escherichia coli (strain K12)
P76077	PAAA_ECOLI	Phenylacetic acid degradation protein paaA - Escherichia coli (strain K12)
P60716	LIPA_ECOLI	Lipoyl synthase - Escherichia coli (strain K12)
P09152	NARG_ECOLI	Respiratory nitrate reductase 1 alpha chain - Escherichia coli (strain K12)
P0AD10	YECJ_ECOLI	Uncharacterized protein yecJ - Escherichia coli (strain K12)
P0ACY9	YEBG_ECOLI	Uncharacterized protein yebG - Escherichia coli (strain K12)
P0AAR0	YBAJ_ECOLI	Uncharacterized protein ybaJ - Escherichia coli (strain K12)
P30136	THIC_ECOLI	Thiamine biosynthesis protein thiC - Escherichia coli (strain K12)
P0AD57	ISPB_ECOLI	Octaprenyl-diphosphate synthase - Escherichia coli (strain K12)
P0AD35	YFDO_ECOLI	Uncharacterized protein yfdO - Escherichia coli (strain K12)
P32694	YJBM_ECOLI	Uncharacterized protein yjbM - Escherichia coli (strain K12)
P41443	GSPH_ECOLI	Putative general secretion pathway protein H precursor - Escherichia coli (strain K12)
P45546	YHFT_ECOLI	Uncharacterized protein yhfT - Escherichia coli (strain K12)
P40719	QSEC_ECOLI	Sensor protein qseC - Escherichia coli (strain K12)
P08997	MASY_ECOLI	Malate synthase A - Escherichia coli (strain K12)
P0A6U3	GIDA_ECOLI	tRNA uridine 5-carboxymethylaminomethyl modification enzyme gidA - Escherichia coli (strain K12)
P25519	HFLX_ECOLI	GTP-binding protein hflX - Escherichia coli (strain K12)
P64599	YHBT_ECOLI	Uncharacterized protein yhbT - Escherichia coli (strain K12)
P77243	PRPD_ECOLI	2-methylcitrate dehydratase - Escherichia coli (strain K12)
P69506	RCMNS_ECOLI	Regulator of cell morphogenesis and NO signaling - Escherichia coli (strain K12)
P41069	TRAV_ECOLI	Protein traV precursor - Escherichia coli (strain K12)
P77223	RNFB_ECOLI	Electron transport complex protein rnfB - Escherichia coli (strain K12)
P24175	MANB_ECOLI	Phosphomannomutase - Escherichia coli (strain K12)
P76014	DHAL_ECOLI	PTS-dependent dihydroxyacetone kinase, ADP-binding subunit dhaL - Escherichia coli (strain K12)
P13656	CHIA_ECOLI	Probable bifunctional chitinase/lysozyme precursor - Escherichia coli (strain K12)
P07024	USHA_ECOLI	Protein ushA precursor - Escherichia coli (strain K12)
P0AEZ7	MLTD_ECOLI	Membrane-bound lytic murein transglycosylase D precursor - Escherichia coli (strain K12)
P0AF52	YJCD_ECOLI	Inner membrane protein yjcD - Escherichia coli (strain K12)
P0AE78	CORC_ECOLI	Magnesium and cobalt efflux protein corC - Escherichia coli (strain K12)
P0ACZ8	CUSR_ECOLI	Transcriptional regulatory protein cusR - Escherichia coli (strain K12)
P0AAN9	IRAP_ECOLI	Protein iraP - Escherichia coli (strain K12)
P33940	MQO_ECOLI	Malate:quinone oxidoreductase - Escherichia coli (strain K12)
P0ADX7	YHHA_ECOLI	Uncharacterized protein yhhA precursor - Escherichia coli (strain K12)
P21515	ACPH_ECOLI	Acyl carrier protein phosphodiesterase - Escherichia coli (strain K12)
P75901	EFEU_ECOLI	Ferrous iron permease efeU - Escherichia coli (strain K12)
P77790	DDPX_ECOLI	D-alanyl-D-alanine dipeptidase - Escherichia coli (strain K12)
P0A9K7	PHOU_ECOLI	Phosphate transport system protein phoU - Escherichia coli (strain K12)
P52128	YFJM_ECOLI	Uncharacterized protein yfjM - Escherichia coli (strain K12)
P78271	YFES_ECOLI	Uncharacterized protein yfeS - Escherichia coli (strain K12)
P45464	YRAM_ECOLI	Uncharacterized protein yraM - Escherichia coli (strain K12)
P0AED9	DCM_ECOLI	DNA-cytosine methyltransferase - Escherichia coli (strain K12)
P37672	DLGD_ECOLI	2,3-diketo-L-gulonate reductase - Escherichia coli (strain K12)
P0ACS9	ACRR_ECOLI	HTH-type transcriptional regulator acrR - Escherichia coli (strain K12)
P0ACF8	HNS_ECOLI	DNA-binding protein H-NS - Escherichia coli (strain K12)
P15286	FLK_ECOLI	Flagellar regulator flk - Escherichia coli (strain K12)
P0ABR9	MHPB_ECOLI	2,3-dihydroxyphenylpropionate 1,2-dioxygenase - Escherichia coli (strain K12)
P42915	YRAJ_ECOLI	Uncharacterized outer membrane usher protein yraJ precursor - Escherichia coli (strain K12)
P25718	AMY1_ECOLI	Alpha-amylase precursor - Escherichia coli (strain K12)
P0ACA3	SSPA_ECOLI	Stringent starvation protein A - Escherichia coli (strain K12)
P0A6D7	AROK_ECOLI	Shikimate kinase 1 - Escherichia coli (strain K12)
P42632	TDCE_ECOLI	Keto-acid formate acetyltransferase - Escherichia coli (strain K12)
P77564	YDHW_ECOLI	Uncharacterized protein ydhW - Escherichia coli (strain K12)
P56614	YMDF_ECOLI	Uncharacterized protein ymdF - Escherichia coli (strain K12)
P0AEX5	KPPR_ECOLI	Probable phosphoribulokinase - Escherichia coli (strain K12)
P0AFA2	NARX_ECOLI	Nitrate/nitrite sensor protein narX - Escherichia coli (strain K12)
P0AF90	YJGD_ECOLI	Uncharacterized protein yjgD - Escherichia coli (strain K12)
P0A6L7	UXAB_ECOLI	Altronate oxidoreductase - Escherichia coli (strain K12)
P77609	FLXA_ECOLI	Protein flxA - Escherichia coli (strain K12)
P0AAN1	HYBE_ECOLI	Hydrogenase-2 operon protein hybE - Escherichia coli (strain K12)
P31979	NUOF_ECOLI	NADH-quinone oxidoreductase subunit F - Escherichia coli (strain K12)
P0AEX9	MALE_ECOLI	Maltose-binding periplasmic protein precursor - Escherichia coli (strain K12)
P06961	CCA_ECOLI	Multifunctional CCA protein - Escherichia coli (strain K12)
P76275	YEBW_ECOLI	Uncharacterized protein yebW - Escherichia coli (strain K12)
P76172	YNFD_ECOLI	Uncharacterized protein ynfD precursor - Escherichia coli (strain K12)
P64519	YODD_ECOLI	Uncharacterized protein yodD - Escherichia coli (strain K12)
P77768	YFCI_ECOLI	Uncharacterized protein yfcI - Escherichia coli (strain K12)
P09980	REP_ECOLI	ATP-dependent DNA helicase rep - Escherichia coli (strain K12)
Q9S4X0	YUBF_ECOLI	Uncharacterized protein yubF - Escherichia coli (strain K12)
P64524	YEEV_ECOLI	Uncharacterized protein yeeV - Escherichia coli (strain K12)
P77187	YAHF_ECOLI	Uncharacterized protein yahF - Escherichia coli (strain K12)
P32715	MDTO_ECOLI	Multidrug resistance protein mdtO - Escherichia coli (strain K12)
P21361	YCIG_ECOLI	Uncharacterized protein yciG - Escherichia coli (strain K12)
P16917	RHSB_ECOLI	Protein rhsB precursor - Escherichia coli (strain K12)
P0C079	RELB_ECOLI	Antitoxin RelB - Escherichia coli (strain K12)
P21170	SPEA_ECOLI	Biosynthetic arginine decarboxylase - Escherichia coli (strain K12)
P0AB24	YCDO_ECOLI	UPF0409 protein ycdO precursor - Escherichia coli (strain K12)
P75898	RUTA_ECOLI	Putative monooxygenase rutA - Escherichia coli (strain K12)
P76044	YCJR_ECOLI	Uncharacterized protein ycjR - Escherichia coli (strain K12)
P0ABF1	PCNB_ECOLI	Poly(A) polymerase - Escherichia coli (strain K12)
P60584	CAIA_ECOLI	Crotonobetainyl-CoA dehydrogenase - Escherichia coli (strain K12)
P76491	YFBR_ECOLI	5'-nucleotidase yfbR - Escherichia coli (strain K12)
P75810	YBJJ_ECOLI	Inner membrane protein ybjJ - Escherichia coli (strain K12)
P0C0T5	MEPA_ECOLI	Penicillin-insensitive murein endopeptidase precursor - Escherichia coli (strain K12)
P37908	YFJD_ECOLI	UPF0053 inner membrane protein yfjD - Escherichia coli (strain K12)
P77468	SFMD_ECOLI	Outer membrane usher protein sfmD precursor - Escherichia coli (strain K12)
P76045	OMPG_ECOLI	Outer membrane protein G precursor - Escherichia coli (strain K12)
P21888	SYC_ECOLI	Cysteinyl-tRNA synthetase - Escherichia coli (strain K12)
P67553	YNFC_ECOLI	UPF0257 lipoprotein ynfC precursor - Escherichia coli (strain K12)
P26266	FEPE_ECOLI	Ferric enterobactin transport protein fepE - Escherichia coli (strain K12)
P19926	AGP_ECOLI	Glucose-1-phosphatase precursor - Escherichia coli (strain K12)
P0ACS5	ZNTR_ECOLI	HTH-type transcriptional regulator zntR - Escherichia coli (strain K12)
P33136	OPGG_ECOLI	Glucans biosynthesis protein G precursor - Escherichia coli (strain K12)
P37794	CHBG_ECOLI	UPF0249 protein chbG - Escherichia coli (strain K12)
P76576	YFGM_ECOLI	UPF0070 protein yfgM - Escherichia coli (strain K12)
P69801	PTNC_ECOLI	Mannose permease IIC component - Escherichia coli (strain K12)
P45566	YHDT_ECOLI	Uncharacterized protein yhdT - Escherichia coli (strain K12)
P77304	TPPB_ECOLI	Tripeptide permease tppB - Escherichia coli (strain K12)
P77561	YDEP_ECOLI	Protein ydeP - Escherichia coli (strain K12)
P45761	GSPJ_ECOLI	Probable general secretion pathway protein J precursor - Escherichia coli (strain K12)
P0A8I5	TRMB_ECOLI	tRNA (guanine-N(7)-)-methyltransferase - Escherichia coli (strain K12)
P13458	SBCC_ECOLI	Exonuclease sbcC - Escherichia coli (strain K12)
P26608	FLIS_ECOLI	Flagellar protein fliS - Escherichia coli (strain K12)
P33229	LAR_ECOLI	Restriction alleviation and modification enhancement protein - Escherichia coli (strain K12)
P0AD24	YEJL_ECOLI	UPF0352 protein yejL - Escherichia coli (strain K12)
P77306	YQIK_ECOLI	Inner membrane protein yqiK - Escherichia coli (strain K12)
P76356	YOEA_ECOLI	Putative uncharacterized protein yoeA - Escherichia coli (strain K12)
Q9JMR2	YUBN_ECOLI	Uncharacterized protein yubN - Escherichia coli (strain K12)
P0AEP1	GALP_ECOLI	Galactose-proton symporter - Escherichia coli (strain K12)
P64455	YDCY_ECOLI	Uncharacterized protein ydcY - Escherichia coli (strain K12)
P65643	EUTT_ECOLI	Ethanolamine utilization cobalamin adenosyltransferase - Escherichia coli (strain K12)
P0AAX8	YBIS_ECOLI	Uncharacterized protein ybiS precursor - Escherichia coli (strain K12)
P77554	YAHJ_ECOLI	Uncharacterized protein yahJ - Escherichia coli (strain K12)
P32055	FCL_ECOLI	GDP-L-fucose synthetase - Escherichia coli (strain K12)
P0ABU2	ENGD_ECOLI	GTP-dependent nucleic acid-binding protein engD - Escherichia coli (strain K12)
P46857	YRHB_ECOLI	Uncharacterized protein yrhB - Escherichia coli (strain K12)
Q46899	YGCJ_ECOLI	Uncharacterized protein ygcJ - Escherichia coli (strain K12)
P76482	YFBL_ECOLI	Uncharacterized protein yfbL - Escherichia coli (strain K12)
P76062	RACR_ECOLI	Rac prophage repressor - Escherichia coli (strain K12)
P23873	HIPB_ECOLI	HTH-type transcriptional regulator hipB - Escherichia coli (strain K12)
P0AEY1	MARC_ECOLI	Multiple antibiotic resistance protein marC - Escherichia coli (strain K12)
P0A7K2	RL7_ECOLI	50S ribosomal protein L7/L12 - Escherichia coli (strain K12)
P0AC96	GNTU_ECOLI	Low-affinity gluconate transporter - Escherichia coli (strain K12)
P0C0K3	RDOA_ECOLI	Protein rdoA - Escherichia coli (strain K12)
P0A8J2	DNAT_ECOLI	Primosomal protein 1 - Escherichia coli (strain K12)
P0AEJ4	ENVZ_ECOLI	Osmolarity sensor protein envZ - Escherichia coli (strain K12)
P0A6W9	GSH1_ECOLI	Glutamate--cysteine ligase - Escherichia coli (strain K12)
P15723	DGTP_ECOLI	Deoxyguanosinetriphosphate triphosphohydrolase - Escherichia coli (strain K12)
P36837	YHIP_ECOLI	Inner membrane transporter yhiP - Escherichia coli (strain K12)
P33232	LLDD_ECOLI	L-lactate dehydrogenase [cytochrome] - Escherichia coli (strain K12)
P31474	YIEO_ECOLI	Inner membrane transport protein yieO - Escherichia coli (strain K12)
P19318	NARY_ECOLI	Respiratory nitrate reductase 2 beta chain - Escherichia coli (strain K12)
P76485	YFBO_ECOLI	Uncharacterized protein yfbO - Escherichia coli (strain K12)
P0A7N4	RL32_ECOLI	50S ribosomal protein L32 - Escherichia coli (strain K12)
P09127	HEMX_ECOLI	Putative uroporphyrinogen-III C-methyltransferase - Escherichia coli (strain K12)
P0ABD3	BFR_ECOLI	Bacterioferritin - Escherichia coli (strain K12)
P0ADH3	INSE_ECOLI	Transposase insE for insertion sequence IS3A/B/C/D/E/fA/fB - Escherichia coli (strain K12)
P27253	SBM_ECOLI	Protein sbm - Escherichia coli (strain K12)
P0ACL9	PDHR_ECOLI	Pyruvate dehydrogenase complex repressor - Escherichia coli (strain K12)
P0ADR8	YGDH_ECOLI	Uncharacterized protein ygdH - Escherichia coli (strain K12)
Q46796	YGEP_ECOLI	Uncharacterized protein ygeP - Escherichia coli (strain K12)
P0AF78	YJFJ_ECOLI	Uncharacterized protein yjfJ precursor - Escherichia coli (strain K12)
P21338	RNI_ECOLI	Ribonuclease I precursor - Escherichia coli (strain K12)
P0AAA5	SFA_ECOLI	Protein sfa - Escherichia coli (strain K12)
P19636	EUTC_ECOLI	Ethanolamine ammonia-lyase light chain - Escherichia coli (strain K12)
P0A8K5	YAEP_ECOLI	UPF0253 protein yaeP - Escherichia coli (strain K12)
P76585	YPHG_ECOLI	Uncharacterized protein yphG - Escherichia coli (strain K12)
P80645	SSUD_ECOLI	Alkanesulfonate monooxygenase - Escherichia coli (strain K12)
P30847	BAES_ECOLI	Signal transduction histidine-protein kinase baeS - Escherichia coli (strain K12)
P21369	PNCA_ECOLI	Pyrazinamidase/nicotinamidase - Escherichia coli (strain K12)
P0ABC3	HFLC_ECOLI	Protein hflC - Escherichia coli (strain K12)
P29680	DCUP_ECOLI	Uroporphyrinogen decarboxylase - Escherichia coli (strain K12)
P76205	ARPB_ECOLI	Ankyrin repeat protein B - Escherichia coli (strain K12)
P76342	YEDY_ECOLI	UPF0190 protein yedY precursor - Escherichia coli (strain K12)
P60906	SYH_ECOLI	Histidyl-tRNA synthetase - Escherichia coli (strain K12)
P67624	YHEU_ECOLI	UPF0270 protein yheU - Escherichia coli (strain K12)
P25522	TRME_ECOLI	Probable tRNA modification GTPase trmE - Escherichia coli (strain K12)
P60651	SPEB_ECOLI	Agmatinase - Escherichia coli (strain K12)
P0AC41	DHSA_ECOLI	Succinate dehydrogenase flavoprotein subunit - Escherichia coli (strain K12)
P45548	PHP_ECOLI	Phosphotriesterase homology protein - Escherichia coli (strain K12)
P77544	YFCF_ECOLI	Uncharacterized GST-like protein yfcF - Escherichia coli (strain K12)
P11349	NARH_ECOLI	Respiratory nitrate reductase 1 beta chain - Escherichia coli (strain K12)
P15034	AMPP_ECOLI	Xaa-Pro aminopeptidase - Escherichia coli (strain K12)
P77427	YBEU_ECOLI	Uncharacterized protein ybeU - Escherichia coli (strain K12)
P17854	CYSH_ECOLI	Phosphoadenosine phosphosulfate reductase - Escherichia coli (strain K12)
P0AEY8	MDFA_ECOLI	Multidrug translocase mdfA - Escherichia coli (strain K12)
P0A873	TRMD_ECOLI	tRNA (guanine-N(1)-)-methyltransferase - Escherichia coli (strain K12)
P23837	PHOQ_ECOLI	Sensor protein phoQ - Escherichia coli (strain K12)
P69441	KAD_ECOLI	Adenylate kinase - Escherichia coli (strain K12)
P30748	MOAD_ECOLI	Molybdopterin-converting factor subunit 1 - Escherichia coli (strain K12)
P0A7J0	RIBB_ECOLI	3,4-dihydroxy-2-butanone 4-phosphate synthase - Escherichia coli (strain K12)
P04995	EX1_ECOLI	Exodeoxyribonuclease I - Escherichia coli (strain K12)
P03825	PIOO_ECOLI	Protein pioO - Escherichia coli (strain K12)
P0ABX2	FLGC_ECOLI	Flagellar basal-body rod protein flgC - Escherichia coli (strain K12)
P0A8R7	YCJF_ECOLI	UPF0283 membrane protein ycjF - Escherichia coli (strain K12)
P0A953	FABB_ECOLI	3-oxoacyl-[acyl-carrier-protein] synthase 1 - Escherichia coli (strain K12)
P0A763	NDK_ECOLI	Nucleoside diphosphate kinase - Escherichia coli (strain K12)
P76486	YFBP_ECOLI	Uncharacterized protein yfbP - Escherichia coli (strain K12)
P36562	COBT_ECOLI	Nicotinate-nucleotide--dimethylbenzimidazole phosphoribosyltransferase - Escherichia coli (strain K12)
P76322	YEDM_ECOLI	Uncharacterized protein yedM - Escherichia coli (strain K12)
P42588	PAT_ECOLI	Putrescine aminotransferase - Escherichia coli (strain K12)
P10423	IAP_ECOLI	Alkaline phosphatase isozyme conversion protein precursor - Escherichia coli (strain K12)
P76658	HLDE_ECOLI	Bifunctional protein hldE - Escherichia coli (strain K12)
P16384	MIAA_ECOLI	tRNA delta(2)-isopentenylpyrophosphate transferase - Escherichia coli (strain K12)
P45766	YHDW_ECOLI	Putative amino-acid ABC transporter-binding protein yhdW precursor - Escherichia coli (strain K12)
P37661	YHJW_ECOLI	UPF0141 inner membrane protein yhjW - Escherichia coli (strain K12)
P0AEG1	DPPC_ECOLI	Dipeptide transport system permease protein dppC - Escherichia coli (strain K12)
P0AF28	NARL_ECOLI	Nitrate/nitrite response regulator protein narL - Escherichia coli (strain K12)
P34209	YDCF_ECOLI	Protein ydcF - Escherichia coli (strain K12)
P18843	NADE_ECOLI	NH(3)-dependent NAD(+) synthetase - Escherichia coli (strain K12)
P0A9C5	GLNA_ECOLI	Glutamine synthetase - Escherichia coli (strain K12)
P00934	THRC_ECOLI	Threonine synthase - Escherichia coli (strain K12)
P22939	ISPA_ECOLI	Geranyltranstransferase - Escherichia coli (strain K12)
P06722	MUTH_ECOLI	DNA mismatch repair protein mutH - Escherichia coli (strain K12)
P76318	YEDK_ECOLI	Uncharacterized protein yedK - Escherichia coli (strain K12)
P69820	ULAC_ECOLI	Ascorbate-specific phosphotransferase enzyme IIA component - Escherichia coli (strain K12)
P0ABI4	CORA_ECOLI	Magnesium transport protein corA - Escherichia coli (strain K12)
P0AEI1	YLEA_ECOLI	UPF0004 protein yleA - Escherichia coli (strain K12)
Q46858	YQHG_ECOLI	Uncharacterized protein yqhG precursor - Escherichia coli (strain K12)
P36659	CBPA_ECOLI	Curved DNA-binding protein - Escherichia coli (strain K12)
P0A6S7	GPDA_ECOLI	Glycerol-3-phosphate dehydrogenase [NAD(P)+] - Escherichia coli (strain K12)
P75839	YCAP_ECOLI	Uncharacterized protein ycaP - Escherichia coli (strain K12)
P76536	YFEX_ECOLI	Uncharacterized protein yfeX - Escherichia coli (strain K12)
P0A9C9	GLPX_ECOLI	Fructose-1,6-bisphosphatase class II glpX - Escherichia coli (strain K12)
P25907	YDBD_ECOLI	Uncharacterized protein ydbD - Escherichia coli (strain K12)
P52612	FLII_ECOLI	Flagellum-specific ATP synthase - Escherichia coli (strain K12)
P18390	YJJA_ECOLI	Uncharacterized protein yjjA precursor - Escherichia coli (strain K12)
P0AGC3	SLT_ECOLI	Soluble lytic murein transglycosylase precursor - Escherichia coli (strain K12)
P0ABV6	TOLR_ECOLI	Protein tolR - Escherichia coli (strain K12)
P14081	SELB_ECOLI	Selenocysteine-specific elongation factor - Escherichia coli (strain K12)
P0AF36	YIIU_ECOLI	Uncharacterized protein yiiU - Escherichia coli (strain K12)
Q46817	YGFQ_ECOLI	Uncharacterized protein ygfQ - Escherichia coli (strain K12)
P69853	DMSD_ECOLI	Twin-arginine leader-binding protein dmsD - Escherichia coli (strain K12)
P76502	SIXA_ECOLI	Phosphohistidine phosphatase sixA - Escherichia coli (strain K12)
P08331	CN16_ECOLI	2',3'-cyclic-nucleotide 2'-phosphodiesterase precursor - Escherichia coli (strain K12)
P16918	RHSC_ECOLI	Protein rhsC precursor - Escherichia coli (strain K12)
P77148	YDHS_ECOLI	Uncharacterized protein ydhS - Escherichia coli (strain K12)
P46144	YEDJ_ECOLI	Uncharacterized protein yedJ - Escherichia coli (strain K12)
P0ADN0	VIAA_ECOLI	Protein viaA - Escherichia coli (strain K12)
P15070	FLIN_ECOLI	Flagellar motor switch protein fliN - Escherichia coli (strain K12)
P0A8R4	SLYX_ECOLI	Protein slyX - Escherichia coli (strain K12)
P31658	HCHA_ECOLI	Chaperone protein hchA - Escherichia coli (strain K12)
P76012	YCGY_ECOLI	Uncharacterized protein ycgY - Escherichia coli (strain K12)
P39314	YTFF_ECOLI	Inner membrane protein ytfF - Escherichia coli (strain K12)
P75892	RUTG_ECOLI	Putative pyrimidine permease rutG - Escherichia coli (strain K12)
P76268	KDGR_ECOLI	Transcriptional regulator kdgR - Escherichia coli (strain K12)
P75726	CILA_ECOLI	Citrate lyase alpha chain - Escherichia coli (strain K12)
P13024	FDHE_ECOLI	Protein fdhE - Escherichia coli (strain K12)
P05100	3MG1_ECOLI	DNA-3-methyladenine glycosylase 1 - Escherichia coli (strain K12)
P76350	SHIA_ECOLI	Shikimate transporter - Escherichia coli (strain K12)
P31663	PANC_ECOLI	Pantothenate synthetase - Escherichia coli (strain K12)
P26649	GLGS_ECOLI	Glycogen synthesis protein glgS - Escherichia coli (strain K12)
P0AC94	GNTP_ECOLI	High-affinity gluconate transporter - Escherichia coli (strain K12)
P0ABK9	NRFA_ECOLI	Cytochrome c-552 precursor - Escherichia coli (strain K12)
P76239	YOAI_ECOLI	Uncharacterized protein yoaI - Escherichia coli (strain K12)
P37003	YBFG_ECOLI	Uncharacterized protein ybfG - Escherichia coli (strain K12)
P45508	YFAL_ECOLI	Uncharacterized protein yfaL precursor - Escherichia coli (strain K12)
P0ACK2	AGAR_ECOLI	Putative aga operon transcriptional repressor - Escherichia coli (strain K12)
P27302	TKT1_ECOLI	Transketolase 1 - Escherichia coli (strain K12)
P77165	YAGT_ECOLI	Putative xanthine dehydrogenase yagT iron-sulfur-binding subunit - Escherichia coli (strain K12)
P0AFE0	NUOJ_ECOLI	NADH-quinone oxidoreductase subunit J - Escherichia coli (strain K12)
P21156	CYSD_ECOLI	Sulfate adenylyltransferase subunit 2 - Escherichia coli (strain K12)
P32141	YIHT_ECOLI	Uncharacterized aldolase yihT - Escherichia coli (strain K12)
P04805	SYE_ECOLI	Glutamyl-tRNA synthetase - Escherichia coli (strain K12)
P0AAD6	SDAC_ECOLI	Serine transporter - Escherichia coli (strain K12)
P0ABR5	HCAE_ECOLI	3-phenylpropionate dioxygenase subunit alpha - Escherichia coli (strain K12)
P0A9Q5	ACCD_ECOLI	Acetyl-coenzyme A carboxylase carboxyl transferase subunit beta - Escherichia coli (strain K12)
P0ABC7	HFLK_ECOLI	Protein hflK - Escherichia coli (strain K12)
P42910	PTPC1_ECOLI	N-acetylgalactosamine permease IIC component 1 - Escherichia coli (strain K12)
P52130	YFJO_ECOLI	Uncharacterized protein yfjO - Escherichia coli (strain K12)
P0A7A2	GPMB_ECOLI	Probable phosphoglycerate mutase gpmB - Escherichia coli (strain K12)
P77339	YAFT_ECOLI	Uncharacterized lipoprotein yafT precursor - Escherichia coli (strain K12)
P09155	RND_ECOLI	Ribonuclease D - Escherichia coli (strain K12)
P69931	HDA_ECOLI	DnaA-homolog protein hda - Escherichia coli (strain K12)
P0AEP9	GLCD_ECOLI	Glycolate oxidase subunit glcD - Escherichia coli (strain K12)
P28632	HOLD_ECOLI	DNA polymerase III subunit psi - Escherichia coli (strain K12)
P16869	FHUE_ECOLI	FhuE receptor precursor - Escherichia coli (strain K12)
P04949	FLIC_ECOLI	Flagellin - Escherichia coli (strain K12)
P00550	PTM3C_ECOLI	PTS system mannitol-specific EIICBA component - Escherichia coli (strain K12)
P0AGC5	YFHD_ECOLI	Uncharacterized protein yfhD - Escherichia coli (strain K12)
P76481	YFBK_ECOLI	Uncharacterized protein yfbK - Escherichia coli (strain K12)
P0AAB6	GALF_ECOLI	UTP--glucose-1-phosphate uridylyltransferase - Escherichia coli (strain K12)
P0AAP3	FRMR_ECOLI	Protein frmR - Escherichia coli (strain K12)
P07012	RF2_ECOLI	Peptide chain release factor 2 - Escherichia coli (strain K12)
P77692	YKFI_ECOLI	Uncharacterized protein ykfI - Escherichia coli (strain K12)
P0A8W8	YFBU_ECOLI	UPF0304 protein yfbU - Escherichia coli (strain K12)
P23890	CADC_ECOLI	Transcriptional activator cadC - Escherichia coli (strain K12)
P31675	SETA_ECOLI	Sugar efflux transporter A - Escherichia coli (strain K12)
P75867	LONH_ECOLI	Putative protease La homolog - Escherichia coli (strain K12)
P45758	GSPD_ECOLI	Probable general secretion pathway protein D precursor - Escherichia coli (strain K12)
P29744	FLGL_ECOLI	Flagellar hook-associated protein 3 - Escherichia coli (strain K12)
P96329	PIFA_ECOLI	Phage T7 exclusion protein - Escherichia coli (strain K12)
P67910	HLDD_ECOLI	ADP-L-glycero-D-manno-heptose-6-epimerase - Escherichia coli (strain K12)
P03004	DNAA_ECOLI	Chromosomal replication initiator protein dnaA - Escherichia coli (strain K12)
P64534	YOHN_ECOLI	Uncharacterized protein yohN precursor - Escherichia coli (strain K12)
P36675	YHDL_ECOLI	Uncharacterized protein yhdL - Escherichia coli (strain K12)
P76555	EUTQ_ECOLI	Ethanolamine utilization protein eutQ - Escherichia coli (strain K12)
P0AAI5	FABF_ECOLI	3-oxoacyl-[acyl-carrier-protein] synthase 2 - Escherichia coli (strain K12)
P27278	NADR_ECOLI	Transcriptional regulator nadR - Escherichia coli (strain K12)
P75828	YBJD_ECOLI	Uncharacterized protein ybjD - Escherichia coli (strain K12)
P64459	YNCJ_ECOLI	Uncharacterized protein yncJ precursor - Escherichia coli (strain K12)
P03007	DPO3E_ECOLI	DNA polymerase III subunit epsilon - Escherichia coli (strain K12)
Q47719	Y4286_ECOLI	Putative uncharacterized protein b4286 - Escherichia coli (strain K12)
P64622	YHDV_ECOLI	Uncharacterized protein yhdV - Escherichia coli (strain K12)
P16686	PHNH_ECOLI	Protein phnH - Escherichia coli (strain K12)
P16916	RHSA_ECOLI	Protein rhsA precursor - Escherichia coli (strain K12)
Q46851	YGHZ_ECOLI	Uncharacterized protein yghZ - Escherichia coli (strain K12)
P31469	YIEJ_ECOLI	UPF0167 protein yieJ - Escherichia coli (strain K12)
P39221	YABQ_ECOLI	Uncharacterized protein yabQ - Escherichia coli (strain K12)
P0ABM9	CCMH_ECOLI	Cytochrome c-type biogenesis protein ccmH precursor - Escherichia coli (strain K12)
P09153	TFAE_ECOLI	Tail fiber assembly protein homolog from lambdoid prophage e14 - Escherichia coli (strain K12)
P26281	HPPK_ECOLI	2-amino-4-hydroxy-6-hydroxymethyldihydropteridine pyrophosphokinase - Escherichia coli (strain K12)
P11988	BGLB_ECOLI	6-phospho-beta-glucosidase bglB - Escherichia coli (strain K12)
P32125	MOBB_ECOLI	Molybdopterin-guanine dinucleotide biosynthesis protein B - Escherichia coli (strain K12)
P0AC53	G6PD_ECOLI	Glucose-6-phosphate 1-dehydrogenase - Escherichia coli (strain K12)
P12008	AROC_ECOLI	Chorismate synthase - Escherichia coli (strain K12)
P31063	YEDD_ECOLI	Uncharacterized lipoprotein yedD precursor - Escherichia coli (strain K12)
P00816	CYNS_ECOLI	Cyanate hydratase - Escherichia coli (strain K12)
P60869	YBJL_ECOLI	Putative transport protein ybjL - Escherichia coli (strain K12)
P11875	SYR_ECOLI	Arginyl-tRNA synthetase - Escherichia coli (strain K12)
P0A6P5	ENGA_ECOLI	GTP-binding protein engA - Escherichia coli (strain K12)
P0ACL2	EXUR_ECOLI	Exu regulon transcriptional regulator - Escherichia coli (strain K12)
P29013	YCGB_ECOLI	Uncharacterized protein ycgB - Escherichia coli (strain K12)
P27431	YCFD_ECOLI	Uncharacterized protein ycfD - Escherichia coli (strain K12)
P16430	HYCD_ECOLI	Formate hydrogenlyase subunit 4 - Escherichia coli (strain K12)
P77510	DPIB_ECOLI	Sensor kinase dpiB - Escherichia coli (strain K12)
P21363	YCIE_ECOLI	Protein yciE - Escherichia coli (strain K12)
P39379	YJIH_ECOLI	Uncharacterized protein yjiH - Escherichia coli (strain K12)
P29010	YDFD_ECOLI	Uncharacterized protein ydfD - Escherichia coli (strain K12)
P69228	BAER_ECOLI	Transcriptional regulatory protein baeR - Escherichia coli (strain K12)
P25798	FLIF_ECOLI	Flagellar M-ring protein - Escherichia coli (strain K12)
P0AEF8	DPPB_ECOLI	Dipeptide transport system permease protein dppB - Escherichia coli (strain K12)
P31448	YIDK_ECOLI	Uncharacterized symporter yidK - Escherichia coli (strain K12)
P37659	YHJU_ECOLI	Uncharacterized protein yhjU - Escherichia coli (strain K12)
P0AE08	AHPC_ECOLI	Alkyl hydroperoxide reductase subunit C - Escherichia coli (strain K12)
P0ACT6	UIDR_ECOLI	HTH-type transcriptional regulator uidR - Escherichia coli (strain K12)
P39452	RIR3_ECOLI	Ribonucleoside-diphosphate reductase 2 subunit alpha - Escherichia coli (strain K12)
P10906	UGPE_ECOLI	sn-glycerol-3-phosphate transport system permease protein ugpE - Escherichia coli (strain K12)
P16431	HYCE_ECOLI	Formate hydrogenlyase subunit 5 precursor - Escherichia coli (strain K12)
P67338	YOAH_ECOLI	UPF0181 protein yoaH - Escherichia coli (strain K12)
P0AFQ7	YCFH_ECOLI	Uncharacterized deoxyribonuclease ycfH - Escherichia coli (strain K12)
Q46888	YGBJ_ECOLI	Uncharacterized oxidoreductase ygbJ - Escherichia coli (strain K12)
P00959	SYM_ECOLI	Methionyl-tRNA synthetase - Escherichia coli (strain K12)
P30844	BASS_ECOLI	Sensor protein basS/pmrB - Escherichia coli (strain K12)
P0AF43	YJBB_ECOLI	Uncharacterized protein yjbB - Escherichia coli (strain K12)
P09323	PTW3C_ECOLI	PTS system N-acetylglucosamine-specific EIICBA component - Escherichia coli (strain K12)
P37621	YHHS_ECOLI	UPF0226 protein yhhS - Escherichia coli (strain K12)
P27254	ARGK_ECOLI	LAO/AO transport system kinase - Escherichia coli (strain K12)
P05793	ILVC_ECOLI	Ketol-acid reductoisomerase - Escherichia coli (strain K12)
P0AB18	TUSE_ECOLI	Sulfurtransferase tusE - Escherichia coli (strain K12)
P77658	YNAA_ECOLI	Uncharacterized protein ynaA - Escherichia coli (strain K12)
Q46802	YGEV_ECOLI	Uncharacterized sigma-54-dependent transcriptional regulator ygeV - Escherichia coli (strain K12)
P21151	FADA_ECOLI	3-ketoacyl-CoA thiolase - Escherichia coli (strain K12)
P0A6M8	EFG_ECOLI	Elongation factor G - Escherichia coli (strain K12)
P0A6Y8	DNAK_ECOLI	Chaperone protein dnaK - Escherichia coli (strain K12)
P25894	YGGG_ECOLI	Uncharacterized metalloprotease yggG - Escherichia coli (strain K12)
P37676	YIAO_ECOLI	2,3-diketo-L-gulonate-binding periplasmic protein yiaO precursor - Escherichia coli (strain K12)
P0A9G6	ACEA_ECOLI	Isocitrate lyase - Escherichia coli (strain K12)
P0AG93	SECF_ECOLI	Protein-export membrane protein secF - Escherichia coli (strain K12)
P18393	YBDZ_ECOLI	Uncharacterized protein ybdZ - Escherichia coli (strain K12)
P39305	ULAE_ECOLI	L-ribulose-5-phosphate 3-epimerase ulaE - Escherichia coli (strain K12)
Q47150	DINJ_ECOLI	DNA-damage-inducible protein J - Escherichia coli (strain K12)
P23836	PHOP_ECOLI	Transcriptional regulatory protein phoP - Escherichia coli (strain K12)
P0AE58	CAIF_ECOLI	Transcriptional activatory protein caiF - Escherichia coli (strain K12)
P17846	CYSI_ECOLI	Sulfite reductase [NADPH] hemoprotein beta-component - Escherichia coli (strain K12)
P45531	TUSC_ECOLI	Protein tusC - Escherichia coli (strain K12)
P40120	OPGD_ECOLI	Glucans biosynthesis protein D precursor - Escherichia coli (strain K12)
P29208	MENC_ECOLI	o-succinylbenzoate synthase - Escherichia coli (strain K12)
P0AGA6	UHPA_ECOLI	Transcriptional regulatory protein uhpA - Escherichia coli (strain K12)
P76007	CVRA_ECOLI	Cell volume regulation protein A - Escherichia coli (strain K12)
P0ADM4	YIDQ_ECOLI	Uncharacterized protein yidQ precursor - Escherichia coli (strain K12)
P13036	FECA_ECOLI	Iron(III) dicitrate transport protein fecA precursor - Escherichia coli (strain K12)
P0AE85	CPXP_ECOLI	Periplasmic protein cpxP precursor - Escherichia coli (strain K12)
P31460	DGOR_ECOLI	Galactonate operon transcriptional repressor - Escherichia coli (strain K12)
P13518	YHDA_ECOLI	Uncharacterized protein yhdA - Escherichia coli (strain K12)
P76573	YFGI_ECOLI	Uncharacterized protein yfgI - Escherichia coli (strain K12)
P75685	YKGB_ECOLI	Inner membrane protein ykgB - Escherichia coli (strain K12)
P0AGB0	SERB_ECOLI	Phosphoserine phosphatase - Escherichia coli (strain K12)
P0ABD5	ACCA_ECOLI	Acetyl-coenzyme A carboxylase carboxyl transferase subunit alpha - Escherichia coli (strain K12)
P76055	YDAO_ECOLI	UPF0021 protein ydaO - Escherichia coli (strain K12)
P75820	AMID_ECOLI	N-acetylmuramoyl-L-alanine amidase amiD precursor - Escherichia coli (strain K12)
P75818	YBJP_ECOLI	Uncharacterized lipoprotein ybjP precursor - Escherichia coli (strain K12)
P0A6B7	ISCS_ECOLI	Cysteine desulfurase - Escherichia coli (strain K12)
P0AFL9	PQIA_ECOLI	Paraquat-inducible protein A - Escherichia coli (strain K12)
P76046	YCJX_ECOLI	Uncharacterized protein ycjX - Escherichia coli (strain K12)
P0AFZ1	SSEB_ECOLI	Protein sseB - Escherichia coli (strain K12)
P15078	CSTA_ECOLI	Carbon starvation protein A - Escherichia coli (strain K12)
P39336	YJGL_ECOLI	Uncharacterized protein yjgL - Escherichia coli (strain K12)
P76037	PUUP_ECOLI	Putrescine importer - Escherichia coli (strain K12)
P0AEZ9	MOAB_ECOLI	Molybdenum cofactor biosynthesis protein B - Escherichia coli (strain K12)
P0C5W2	INSC_ECOLI	Transposase insC for insertion element IS2A/D/F/H/I/K - Escherichia coli (strain K12)
P00888	AROF_ECOLI	Phospho-2-dehydro-3-deoxyheptonate aldolase, Tyr-sensitive - Escherichia coli (strain K12)
P0A6V5	GLPE_ECOLI	Thiosulfate sulfurtransferase glpE - Escherichia coli (strain K12)
P0A8H3	ZUPT_ECOLI	Zinc transporter zupT - Escherichia coli (strain K12)
P0ABY2	FLIT_ECOLI	Flagellar protein fliT - Escherichia coli (strain K12)
P0ABT2	DPS_ECOLI	DNA protection during starvation protein - Escherichia coli (strain K12)
P77231	CITG_ECOLI	2-(5''-triphosphoribosyl)-3'-dephosphocoenzyme-A synthase - Escherichia coli (strain K12)
P0AGK8	ISCR_ECOLI	HTH-type transcriptional regulator iscR - Escherichia coli (strain K12)
P0ABJ6	CYOD_ECOLI	Cytochrome o ubiquinol oxidase protein cyoD - Escherichia coli (strain K12)
P0AG80	UGPB_ECOLI	sn-glycerol-3-phosphate-binding periplasmic protein ugpB precursor - Escherichia coli (strain K12)
P0AAN5	YAIA_ECOLI	Uncharacterized protein yaiA - Escherichia coli (strain K12)
P0AE26	ARAH_ECOLI	L-arabinose transport system permease protein araH - Escherichia coli (strain K12)
P0A998	FTNA_ECOLI	Ferritin-1 - Escherichia coli (strain K12)
P0ACU7	YJDC_ECOLI	HTH-type transcriptional regulator yjdC - Escherichia coli (strain K12)
P0AGH5	SAPC_ECOLI	Peptide transport system permease protein sapC - Escherichia coli (strain K12)
P07102	PPA_ECOLI	Periplasmic appA protein precursor - Escherichia coli (strain K12)
P0AE63	CHAB_ECOLI	Cation transport regulator chaB - Escherichia coli (strain K12)
P0A6E4	ASSY_ECOLI	Argininosuccinate synthase - Escherichia coli (strain K12)
P45423	YHCG_ECOLI	Uncharacterized protein yhcG - Escherichia coli (strain K12)
P75971	Y1142_ECOLI	Putative uncharacterized protein b1142 - Escherichia coli (strain K12)
P0A6G7	CLPP_ECOLI	ATP-dependent Clp protease proteolytic subunit precursor - Escherichia coli (strain K12)
P0A6R3	FIS_ECOLI	DNA-binding protein fis - Escherichia coli (strain K12)
P0A9K3	PHOL_ECOLI	PhoH-like protein - Escherichia coli (strain K12)
P64467	CNU_ECOLI	OriC-binding nucleoid-associated protein - Escherichia coli (strain K12)
P39365	SGCC_ECOLI	Putative permease IIC component - Escherichia coli (strain K12)
P39407	YJJU_ECOLI	Uncharacterized protein yjjU - Escherichia coli (strain K12)
P0A9G4	CUER_ECOLI	HTH-type transcriptional regulator cueR - Escherichia coli (strain K12)
P0AEB0	CYSW_ECOLI	Sulfate transport system permease protein cysW - Escherichia coli (strain K12)
P45530	TUSB_ECOLI	Protein tusB - Escherichia coli (strain K12)
P0AES9	HDEA_ECOLI	Protein hdeA precursor - Escherichia coli (strain K12)
P08339	Y4223_ECOLI	Putative uncharacterized protein b4223 - Escherichia coli (strain K12)
P31068	FLIH_ECOLI	Flagellar assembly protein fliH - Escherichia coli (strain K12)
P77619	YFEW_ECOLI	UPF0214 protein yfeW precursor - Escherichia coli (strain K12)
P69423	TATC_ECOLI	Sec-independent protein translocase protein tatC - Escherichia coli (strain K12)
P0A8I3	YAAA_ECOLI	UPF0246 protein yaaA - Escherichia coli (strain K12)
P22787	YIFB_ECOLI	Uncharacterized protein yifB - Escherichia coli (strain K12)
P76518	YFDE_ECOLI	Uncharacterized protein yfdE - Escherichia coli (strain K12)
P0AFZ3	SSPB_ECOLI	Stringent starvation protein B - Escherichia coli (strain K12)
P24171	DCP_ECOLI	Peptidyl-dipeptidase dcp - Escherichia coli (strain K12)
P39160	UXUB_ECOLI	D-mannonate oxidoreductase - Escherichia coli (strain K12)
P76546	YFFO_ECOLI	Uncharacterized protein yffO - Escherichia coli (strain K12)
P0ACY3	YEAG_ECOLI	Uncharacterized protein yeaG - Escherichia coli (strain K12)
P26612	AMY2_ECOLI	Cytoplasmic alpha-amylase - Escherichia coli (strain K12)
P07000	PLDB_ECOLI	Lysophospholipase L2 - Escherichia coli (strain K12)
P20099	BISC_ECOLI	Biotin sulfoxide reductase - Escherichia coli (strain K12)
P0AG90	SECD_ECOLI	Protein-export membrane protein secD - Escherichia coli (strain K12)
Q47156	YAFN_ECOLI	Uncharacterized protein yafN - Escherichia coli (strain K12)
P0A6W0	GLSA2_ECOLI	Glutaminase 2 - Escherichia coli (strain K12)
P0A9S1	FUCO_ECOLI	Lactaldehyde reductase - Escherichia coli (strain K12)
P0AAA1	YAGU_ECOLI	Inner membrane protein yagU - Escherichia coli (strain K12)
P76078	PAAB_ECOLI	Phenylacetic acid degradation protein paaB - Escherichia coli (strain K12)
P39288	YJES_ECOLI	Putative electron transport protein yjeS - Escherichia coli (strain K12)
P67697	YDCQ_ECOLI	Uncharacterized HTH-type transcriptional regulator ydcQ - Escherichia coli (strain K12)
P77337	YDIS_ECOLI	Probable electron transfer flavoprotein-quinone oxidoreductase ydiS - Escherichia coli (strain K12)
P77743	PRPR_ECOLI	Propionate catabolism operon regulatory protein - Escherichia coli (strain K12)
P29745	PEPT_ECOLI	Peptidase T - Escherichia coli (strain K12)
P0A853	TNAA_ECOLI	Tryptophanase - Escherichia coli (strain K12)
P45578	LUXS_ECOLI	S-ribosylhomocysteine lyase - Escherichia coli (strain K12)
P0A7H6	RECR_ECOLI	Recombination protein recR - Escherichia coli (strain K12)
Q47268	YLCH_ECOLI	Uncharacterized protein ylcH in lambdoid DLP12 prophage region - Escherichia coli (strain K12)
P37679	SGBU_ECOLI	Putative L-ribulose-5-phosphate 3-epimerase sgbU - Escherichia coli (strain K12)
P0A8W5	YQGE_ECOLI	UPF0301 protein yqgE - Escherichia coli (strain K12)
P77699	TFAD_ECOLI	Tail fiber assembly protein homolog from lambdoid prophage DLP12 - Escherichia coli (strain K12)
P39410	YJJJ_ECOLI	Uncharacterized protein yjjJ - Escherichia coli (strain K12)
P0A7I4	RF3_ECOLI	Peptide chain release factor 3 - Escherichia coli (strain K12)
P69828	PTKA_ECOLI	Galactitol-specific phosphotransferase enzyme IIA component - Escherichia coli (strain K12)
P0A6Z1	HSCA_ECOLI	Chaperone protein hscA - Escherichia coli (strain K12)
Q46868	YQIC_ECOLI	Uncharacterized protein yqiC - Escherichia coli (strain K12)
P0AEN8	FUCU_ECOLI	Fucose operon fucU protein - Escherichia coli (strain K12)
P77329	HYFG_ECOLI	Hydrogenase-4 component G - Escherichia coli (strain K12)
P34211	YUAR_ECOLI	Uncharacterized protein yuaR precursor - Escherichia coli (strain K12)
P69789	PTXB_ECOLI	Phosphotransferase enzyme IIB component glvB - Escherichia coli (strain K12)
P0AEP3	GALU_ECOLI	UTP--glucose-1-phosphate uridylyltransferase - Escherichia coli (strain K12)
Q46798	YGER_ECOLI	Uncharacterized lipoprotein ygeR precursor - Escherichia coli (strain K12)
P0A847	TGT_ECOLI	Queuine tRNA-ribosyltransferase - Escherichia coli (strain K12)
P33607	NUOL_ECOLI	NADH-quinone oxidoreductase subunit L - Escherichia coli (strain K12)
P16703	CYSM_ECOLI	Cysteine synthase B - Escherichia coli (strain K12)
P76257	YOAA_ECOLI	Probable ATP-dependent helicase yoaA - Escherichia coli (strain K12)
P52108	RSTA_ECOLI	Transcriptional regulatory protein rstA - Escherichia coli (strain K12)
P13016	AMPD_ECOLI	Protein ampD - Escherichia coli (strain K12)
P25526	GABD_ECOLI	Succinate-semialdehyde dehydrogenase [NADP+] - Escherichia coli (strain K12)
Q47274	REQ1_ECOLI	Antitermination protein Q homolog from lambdoid prophage DLP12 - Escherichia coli (strain K12)
P0A8P8	XERD_ECOLI	Tyrosine recombinase xerD - Escherichia coli (strain K12)
P46119	YBJC_ECOLI	Uncharacterized protein ybjC - Escherichia coli (strain K12)
P33590	NIKA_ECOLI	Nickel-binding periplasmic protein precursor - Escherichia coli (strain K12)
P00914	PHR_ECOLI	Deoxyribodipyrimidine photo-lyase - Escherichia coli (strain K12)
P77488	DXS_ECOLI	1-deoxy-D-xylulose-5-phosphate synthase - Escherichia coli (strain K12)
P76085	PAAK_ECOLI	Phenylacetate-coenzyme A ligase - Escherichia coli (strain K12)
P67660	YHAJ_ECOLI	Uncharacterized HTH-type transcriptional regulator yhaJ - Escherichia coli (strain K12)
P0A7D4	PURA_ECOLI	Adenylosuccinate synthetase - Escherichia coli (strain K12)
P0A744	MSRA_ECOLI	Peptide methionine sulfoxide reductase msrA - Escherichia coli (strain K12)
P36771	LRHA_ECOLI	Probable HTH-type transcriptional regulator lrhA - Escherichia coli (strain K12)
P0AA82	CODB_ECOLI	Cytosine permease - Escherichia coli (strain K12)
P0A6E1	AROL_ECOLI	Shikimate kinase 2 - Escherichia coli (strain K12)
P17994	YFAA_ECOLI	Uncharacterized protein yfaA - Escherichia coli (strain K12)
P0ACC1	HEMK_ECOLI	Protein methyltransferase hemK - Escherichia coli (strain K12)
P76016	DHAR_ECOLI	PTS-dependent dihydroxyacetone kinase operon regulatory protein - Escherichia coli (strain K12)
P15373	SOHA_ECOLI	HtrA suppressor protein - Escherichia coli (strain K12)
P0ADA7	OSMB_ECOLI	Osmotically-inducible lipoprotein B precursor - Escherichia coli (strain K12)
P75991	YCGZ_ECOLI	Uncharacterized protein ycgZ - Escherichia coli (strain K12)
P30139	THIG_ECOLI	Thiazole biosynthesis protein thiG - Escherichia coli (strain K12)
P37182	HYBD_ECOLI	Hydrogenase 2 maturation protease - Escherichia coli (strain K12)
P0ABH7	CISY_ECOLI	Citrate synthase - Escherichia coli (strain K12)
P26616	MAO1_ECOLI	NAD-dependent malic enzyme - Escherichia coli (strain K12)
P0A715	KDSA_ECOLI	2-dehydro-3-deoxyphosphooctonate aldolase - Escherichia coli (strain K12)
P0A912	PAL_ECOLI	Peptidoglycan-associated lipoprotein precursor - Escherichia coli (strain K12)
P0AFA5	NFRB_ECOLI	Bacteriophage N4 adsorption protein B - Escherichia coli (strain K12)
P00803	LEP_ECOLI	Signal peptidase I - Escherichia coli (strain K12)
P06959	ODP2_ECOLI	Dihydrolipoyllysine-residue acetyltransferase component of pyruvate dehydrogenase complex - Escherichia coli (strain K12)
P46126	YFIM_ECOLI	Uncharacterized protein yfiM - Escherichia coli (strain K12)
P31680	DJLA_ECOLI	DnaJ-like protein djlA - Escherichia coli (strain K12)
P76364	YEEU_ECOLI	Uncharacterized protein yeeU - Escherichia coli (strain K12)
P0AGM7	URAA_ECOLI	Uracil permease - Escherichia coli (strain K12)
P38489	NFNB_ECOLI	Oxygen-insensitive NAD(P)H nitroreductase - Escherichia coli (strain K12)
P71229	HYFR_ECOLI	Hydrogenase-4 transcriptional activator - Escherichia coli (strain K12)
P0AGF2	YGDK_ECOLI	Uncharacterized sufE-like protein ygdK - Escherichia coli (strain K12)
P45541	FRLC_ECOLI	Protein frlC - Escherichia coli (strain K12)
P77562	YAIW_ECOLI	Uncharacterized protein yaiW - Escherichia coli (strain K12)
P65294	YGDR_ECOLI	Uncharacterized lipoprotein ygdR precursor - Escherichia coli (strain K12)
P39367	YJHP_ECOLI	Uncharacterized protein yjhP - Escherichia coli (strain K12)
P62552	CCDA_ECOLI	Protein ccdA - Escherichia coli (strain K12)
P45800	IGAA_ECOLI	Putative membrane protein igaA homolog - Escherichia coli (strain K12)
P46481	AAEB_ECOLI	p-hydroxybenzoic acid efflux pump subunit aaeB - Escherichia coli (strain K12)
P77579	PTFC1_ECOLI	Fructose-like permease IIC component 1 - Escherichia coli (strain K12)
Q46797	YGEQ_ECOLI	Uncharacterized protein ygeQ - Escherichia coli (strain K12)
P52076	QSEB_ECOLI	Transcriptional regulatory protein qseB - Escherichia coli (strain K12)
P36554	MDTD_ECOLI	Putative multidrug resistance protein mdtD - Escherichia coli (strain K12)
P39280	YJEK_ECOLI	Uncharacterized kamA family protein yjeK - Escherichia coli (strain K12)
P23893	GSA_ECOLI	Glutamate-1-semialdehyde 2,1-aminomutase - Escherichia coli (strain K12)
P27296	DING_ECOLI	Probable ATP-dependent helicase dinG - Escherichia coli (strain K12)
P45568	DXR_ECOLI	1-deoxy-D-xylulose 5-phosphate reductoisomerase - Escherichia coli (strain K12)
P37440	UCPA_ECOLI	Oxidoreductase ucpA - Escherichia coli (strain K12)
P0AE88	CPXR_ECOLI	Transcriptional regulatory protein cpxR - Escherichia coli (strain K12)
P10030	PIFC_ECOLI	Transcriptional repressor pifC - Escherichia coli (strain K12)
P0ACW4	YDCA_ECOLI	Uncharacterized protein ydcA precursor - Escherichia coli (strain K12)
P22525	YCBB_ECOLI	Uncharacterized protein ycbB - Escherichia coli (strain K12)
P33352	YEHP_ECOLI	Uncharacterized protein yehP - Escherichia coli (strain K12)
P0ABU9	TOLQ_ECOLI	Protein tolQ - Escherichia coli (strain K12)
P17334	PTQC_ECOLI	N,N'-diacetylchitobiose permease IIC component - Escherichia coli (strain K12)
P06988	HISX_ECOLI	Histidinol dehydrogenase - Escherichia coli (strain K12)
P00954	SYW_ECOLI	Tryptophanyl-tRNA synthetase - Escherichia coli (strain K12)
P76484	YFBN_ECOLI	Uncharacterized protein yfbN - Escherichia coli (strain K12)
P54745	HRSA_ECOLI	Heat-responsive suppressor hrsA - Escherichia coli (strain K12)
P33129	HTRE_ECOLI	Outer membrane usher protein htrE precursor - Escherichia coli (strain K12)
P0AC13	DHPS_ECOLI	Dihydropteroate synthase - Escherichia coli (strain K12)
P64604	YRBD_ECOLI	Uncharacterized protein yrbD precursor - Escherichia coli (strain K12)
P75677	YKFF_ECOLI	UPF0401 protein ykfF - Escherichia coli (strain K12)
P0A7I0	RF1_ECOLI	Peptide chain release factor 1 - Escherichia coli (strain K12)
P0A6X1	HEM1_ECOLI	Glutamyl-tRNA reductase - Escherichia coli (strain K12)
P31992	YDCE_ECOLI	Probable tautomerase ydcE - Escherichia coli (strain K12)
P0ABC9	BETT_ECOLI	High-affinity choline transport protein - Escherichia coli (strain K12)
P0A8D0	NRDR_ECOLI	Transcriptional repressor nrdR - Escherichia coli (strain K12)
Q46916	GUDP_ECOLI	Probable glucarate transporter - Escherichia coli (strain K12)
P64624	YHEO_ECOLI	Uncharacterized protein yheO - Escherichia coli (strain K12)
P0A7F9	QUEA_ECOLI	S-adenosylmethionine:tRNA ribosyltransferase-isomerase - Escherichia coli (strain K12)
P77580	MHPF_ECOLI	Acetaldehyde dehydrogenase - Escherichia coli (strain K12)
P77161	GLXR_ECOLI	2-hydroxy-3-oxopropionate reductase - Escherichia coli (strain K12)
Q46925	CSDA_ECOLI	Cysteine sulfinate desulfinase - Escherichia coli (strain K12)
P76505	YFDF_ECOLI	Uncharacterized protein yfdF - Escherichia coli (strain K12)
P0A784	ORN_ECOLI	Oligoribonuclease - Escherichia coli (strain K12)
P45505	YFAH_ECOLI	Uncharacterized protein yfaH - Escherichia coli (strain K12)
P0AC02	YFIO_ECOLI	UPF0169 lipoprotein yfiO precursor - Escherichia coli (strain K12)
P76155	TFAQ_ECOLI	Tail fiber assembly protein homolog from lambdoid prophage Qin - Escherichia coli (strain K12)
P69407	RCSB_ECOLI	Capsular synthesis regulator component B - Escherichia coli (strain K12)
P77585	YPDE_ECOLI	Aminopeptidase ypdE - Escherichia coli (strain K12)
P0AB61	YCIN_ECOLI	Protein yciN - Escherichia coli (strain K12)
P69908	DCEA_ECOLI	Glutamate decarboxylase alpha - Escherichia coli (strain K12)
P45759	GSPE_ECOLI	Probable general secretion pathway protein E - Escherichia coli (strain K12)
P37766	YDIF_ECOLI	Uncharacterized protein ydiF - Escherichia coli (strain K12)
P75942	FLGJ_ECOLI	Peptidoglycan hydrolase flgJ - Escherichia coli (strain K12)
P21517	MALZ_ECOLI	Maltodextrin glucosidase - Escherichia coli (strain K12)
P23305	YIGA_ECOLI	Uncharacterized protein yigA - Escherichia coli (strain K12)
P64476	YDIH_ECOLI	Uncharacterized protein ydiH - Escherichia coli (strain K12)
P25665	METE_ECOLI	5-methyltetrahydropteroyltriglutamate--homocysteine methyltransferase - Escherichia coli (strain K12)
P66948	YFGC_ECOLI	TPR repeat-containing protein yfgC precursor - Escherichia coli (strain K12)
P0ACG1	STPA_ECOLI	DNA-binding protein stpA - Escherichia coli (strain K12)
P76291	CMOB_ECOLI	tRNA (mo5U34)-methyltransferase - Escherichia coli (strain K12)
P31667	YHGA_ECOLI	Uncharacterized protein yhgA - Escherichia coli (strain K12)
P0AAB4	UBID_ECOLI	3-octaprenyl-4-hydroxybenzoate carboxy-lyase - Escherichia coli (strain K12)
P24188	YCEA_ECOLI	UPF0176 protein yceA - Escherichia coli (strain K12)
P33919	YEJH_ECOLI	Uncharacterized protein yejH - Escherichia coli (strain K12)
P42903	KBAZ_ECOLI	Putative tagatose 6-phosphate kinase kbaZ - Escherichia coli (strain K12)
P76299	FLHB_ECOLI	Flagellar biosynthetic protein flhB - Escherichia coli (strain K12)
P0AFC3	NUOA_ECOLI	NADH-quinone oxidoreductase subunit A - Escherichia coli (strain K12)
P15005	MCRB_ECOLI	5-methylcytosine-specific restriction enzyme B - Escherichia coli (strain K12)
P77783	YNFF_ECOLI	Probable dimethyl sulfoxide reductase chain ynfF precursor - Escherichia coli (strain K12)
P22333	ADD_ECOLI	Adenosine deaminase - Escherichia coli (strain K12)
P77260	YDFI_ECOLI	Uncharacterized oxidoreductase ydfI - Escherichia coli (strain K12)
P0ACN2	YTFH_ECOLI	Uncharacterized HTH-type transcriptional regulator ytfH - Escherichia coli (strain K12)
P76346	MTFA_ECOLI	Protein mtfA - Escherichia coli (strain K12)
P09148	GAL7_ECOLI	Galactose-1-phosphate uridylyltransferase - Escherichia coli (strain K12)
P23721	SERC_ECOLI	Phosphoserine aminotransferase - Escherichia coli (strain K12)
P31660	PRPC_ECOLI	2-methylcitrate synthase - Escherichia coli (strain K12)
P0AC38	ASPA_ECOLI	Aspartate ammonia-lyase - Escherichia coli (strain K12)
P64542	YPEC_ECOLI	Uncharacterized protein ypeC precursor - Escherichia coli (strain K12)
P20966	PTFBC_ECOLI	PTS system fructose-specific EIIBC component - Escherichia coli (strain K12)
P0A9A2	FTNB_ECOLI	Ferritin-like protein 2 - Escherichia coli (strain K12)
P39176	ERFK_ECOLI	Protein erfK/srfK precursor - Escherichia coli (strain K12)
P0ABB0	ATPA_ECOLI	ATP synthase subunit alpha - Escherichia coli (strain K12)
P75785	YBIP_ECOLI	UPF0141 inner membrane protein ybiP - Escherichia coli (strain K12)
Q46915	GUDX_ECOLI	Glucarate dehydratase-related protein - Escherichia coli (strain K12)
P27829	WECC_ECOLI	UDP-N-acetyl-D-mannosamine dehydrogenase - Escherichia coli (strain K12)
P25536	YHDE_ECOLI	Maf-like protein yhdE - Escherichia coli (strain K12)
P45748	YRDC_ECOLI	Uncharacterized protein yrdC - Escherichia coli (strain K12)
P33026	SETB_ECOLI	Sugar efflux transporter B - Escherichia coli (strain K12)
P52139	YFJX_ECOLI	Uncharacterized protein yfjX - Escherichia coli (strain K12)
P77359	DJLC_ECOLI	Uncharacterized J domain-containing protein djlC - Escherichia coli (strain K12)
P75894	RUTE_ECOLI	Putative NADH dehydrogenase/NAD(P)H nitroreductase rutE - Escherichia coli (strain K12)
P0AD03	YEBS_ECOLI	Inner membrane protein yebS - Escherichia coli (strain K12)
P0AAY6	YBJN_ECOLI	Uncharacterized protein ybjN - Escherichia coli (strain K12)
P08142	ILVB_ECOLI	Acetolactate synthase isozyme 1 large subunit - Escherichia coli (strain K12)
P32137	YIHP_ECOLI	Inner membrane symporter yihP - Escherichia coli (strain K12)
P45468	YRAQ_ECOLI	Uncharacterized protein yraQ - Escherichia coli (strain K12)
P24240	ASCB_ECOLI	6-phospho-beta-glucosidase ascB - Escherichia coli (strain K12)
P15047	ENTA_ECOLI	2,3-dihydro-2,3-dihydroxybenzoate dehydrogenase - Escherichia coli (strain K12)
Q46808	YQEB_ECOLI	Uncharacterized protein yqeB - Escherichia coli (strain K12)
P76123	YDDK_ECOLI	Uncharacterized protein yddK - Escherichia coli (strain K12)
P37595	ASGX_ECOLI	Putative L-asparaginase precursor - Escherichia coli (strain K12)
A8DYP9	LPFUR_ECOLI	Fur leader peptide - Escherichia coli (strain K12)
P19930	HYAD_ECOLI	Hydrogenase 1 maturation protease - Escherichia coli (strain K12)
P31801	CHAA_ECOLI	Calcium/proton antiporter - Escherichia coli (strain K12)
P18148	PSIA1_ECOLI	Protein psiA - Escherichia coli (strain K12)
P0AA67	RHTA_ECOLI	Inner membrane transporter rhtA - Escherichia coli (strain K12)
P76403	YEGQ_ECOLI	Uncharacterized protease yegQ - Escherichia coli (strain K12)
P07822	FHUD_ECOLI	Ferrichrome-binding periplasmic protein precursor - Escherichia coli (strain K12)
P60472	UPPS_ECOLI	Undecaprenyl pyrophosphate synthetase - Escherichia coli (strain K12)
P0ACL7	LLDR_ECOLI	Putative L-lactate dehydrogenase operon regulatory protein - Escherichia coli (strain K12)
P77389	YDHP_ECOLI	Inner membrane transport protein ydhP - Escherichia coli (strain K12)
P02930	TOLC_ECOLI	Outer membrane protein tolC precursor - Escherichia coli (strain K12)
P28635	METQ_ECOLI	D-methionine-binding lipoprotein metQ precursor - Escherichia coli (strain K12)
P38394	YDAE_ECOLI	Uncharacterized protein ydaE - Escherichia coli (strain K12)
P76460	ATOE_ECOLI	Short-chain fatty acids transporter - Escherichia coli (strain K12)
P0AFF0	NUON_ECOLI	NADH-quinone oxidoreductase subunit N - Escherichia coli (strain K12)
P15640	PUR2_ECOLI	Phosphoribosylamine--glycine ligase - Escherichia coli (strain K12)
P26459	APPC_ECOLI	Cytochrome bd-II oxidase subunit 1 - Escherichia coli (strain K12)
P05042	FUMC_ECOLI	Fumarate hydratase class II - Escherichia coli (strain K12)
P0AED5	UVRY_ECOLI	Response regulator uvrY - Escherichia coli (strain K12)
P0A7E5	PYRG_ECOLI	CTP synthase - Escherichia coli (strain K12)
P43531	YNFM_ECOLI	Inner membrane transport protein ynfM - Escherichia coli (strain K12)
P62558	SOPB_ECOLI	Protein sopB - Escherichia coli (strain K12)
P0ABG4	FTSW_ECOLI	Cell division protein ftsW - Escherichia coli (strain K12)
P04951	KDSB_ECOLI	3-deoxy-manno-octulosonate cytidylyltransferase - Escherichia coli (strain K12)
P77555	ALLD_ECOLI	Ureidoglycolate dehydrogenase - Escherichia coli (strain K12)
P0ABU7	EXBB_ECOLI	Biopolymer transport protein exbB - Escherichia coli (strain K12)
P0AFF2	NUPC_ECOLI	Nucleoside permease nupC - Escherichia coli (strain K12)
P0A794	PDXJ_ECOLI	Pyridoxine 5'-phosphate synthase - Escherichia coli (strain K12)
P0AG16	PUR1_ECOLI	Amidophosphoribosyltransferase - Escherichia coli (strain K12)
P64612	YHCM_ECOLI	Uncharacterized protein yhcM - Escherichia coli (strain K12)
P0AB31	YCEK_ECOLI	Uncharacterized protein yceK precursor - Escherichia coli (strain K12)
P22634	MURI_ECOLI	Glutamate racemase - Escherichia coli (strain K12)
P0A898	YBEY_ECOLI	Putative metalloprotease ybeY - Escherichia coli (strain K12)
P0AEV9	HYCI_ECOLI	Hydrogenase 3 maturation protease - Escherichia coli (strain K12)
P0A862	TPX_ECOLI	Thiol peroxidase - Escherichia coli (strain K12)
P75970	VXIS_ECOLI	Excisionase-like protein from lambdoid prophage 14 - Escherichia coli (strain K12)
P64574	YGHW_ECOLI	Uncharacterized protein yghW - Escherichia coli (strain K12)
P04391	OTC1_ECOLI	Ornithine carbamoyltransferase chain I - Escherichia coli (strain K12)
P43340	YCAK_ECOLI	Uncharacterized NAD(P)H oxidoreductase ycaK - Escherichia coli (strain K12)
P16683	PHNE_ECOLI	Phosphonates transport system permease protein phnE - Escherichia coli (strain K12)
P0AD61	KPYK1_ECOLI	Pyruvate kinase I - Escherichia coli (strain K12)
P0AAA3	MATB_ECOLI	Uncharacterized protein matB precursor - Escherichia coli (strain K12)
P0AF56	YJCO_ECOLI	Uncharacterized protein yjcO precursor - Escherichia coli (strain K12)
P31435	YICJ_ECOLI	Inner membrane symporter yicJ - Escherichia coli (strain K12)
P0AFG6	ODO2_ECOLI	Dihydrolipoyllysine-residue succinyltransferase component of 2-oxoglutarate dehydrogenase complex - Escherichia coli (strain K12)
P37019	CLCA_ECOLI	H(+)/Cl(-) exchange transporter clcA - Escherichia coli (strain K12)
P0AFX4	RSD_ECOLI	Regulator of sigma D - Escherichia coli (strain K12)
P33913	YEJA_ECOLI	Uncharacterized protein yejA precursor - Escherichia coli (strain K12)
P60778	TSGA_ECOLI	Protein tsgA - Escherichia coli (strain K12)
Q47083	CBL_ECOLI	HTH-type transcriptional regulator cbl - Escherichia coli (strain K12)
P0ADC8	YJIX_ECOLI	Uncharacterized protein yjiX - Escherichia coli (strain K12)
P12295	UNG_ECOLI	Uracil-DNA glycosylase - Escherichia coli (strain K12)
P39398	YJJL_ECOLI	Inner membrane transport protein yjjL - Escherichia coli (strain K12)
P17315	CIRA_ECOLI	Colicin I receptor precursor - Escherichia coli (strain K12)
P0A8Y1	YJJG_ECOLI	5'-nucleotidase yjjG - Escherichia coli (strain K12)
P76470	YFAV_ECOLI	Inner membrane transport protein yfaV - Escherichia coli (strain K12)
P52062	YGGW_ECOLI	Oxygen-independent coproporphyrinogen III oxidase-like protein yggW - Escherichia coli (strain K12)
P0AEP7	GCL_ECOLI	Glyoxylate carboligase - Escherichia coli (strain K12)
P39165	YCHO_ECOLI	Uncharacterized protein ychO precursor - Escherichia coli (strain K12)
P77541	PRPB_ECOLI	Methylisocitrate lyase - Escherichia coli (strain K12)
P31125	EAMA_ECOLI	Probable amino-acid metabolite efflux pump - Escherichia coli (strain K12)
P0A8A0	YEBC_ECOLI	UPF0082 protein yebC - Escherichia coli (strain K12)
P0ADI7	YECD_ECOLI	Isochorismatase family protein yecD - Escherichia coli (strain K12)
P69824	PTMA_ECOLI	Mannitol-specific cryptic phosphotransferase enzyme IIA component - Escherichia coli (strain K12)
P76535	MURQ_ECOLI	N-acetylmuramic acid 6-phosphate etherase - Escherichia coli (strain K12)
P28903	NRDD_ECOLI	Anaerobic ribonucleoside-triphosphate reductase - Escherichia coli (strain K12)
P0AAF1	POTE_ECOLI	Putrescine-ornithine antiporter - Escherichia coli (strain K12)
Q46845	YGHU_ECOLI	Uncharacterized GST-like protein yghU - Escherichia coli (strain K12)
P39334	YJGJ_ECOLI	Uncharacterized HTH-type transcriptional regulator yjgJ - Escherichia coli (strain K12)
P0A780	NUSB_ECOLI	N utilization substance protein B - Escherichia coli (strain K12)
P0A843	TATE_ECOLI	Sec-independent protein translocase protein tatE - Escherichia coli (strain K12)
P30177	YBIB_ECOLI	Uncharacterized protein ybiB - Escherichia coli (strain K12)
P25906	YDBC_ECOLI	Putative oxidoreductase ydbC - Escherichia coli (strain K12)
P39387	YJIP_ECOLI	Putative uncharacterized protein yjiP - Escherichia coli (strain K12)
P37651	GUN_ECOLI	Endoglucanase precursor - Escherichia coli (strain K12)
P0AEK4	FABI_ECOLI	Enoyl-[acyl-carrier-protein] reductase [NADH] - Escherichia coli (strain K12)
P33135	FLIR_ECOLI	Flagellar biosynthetic protein fliR - Escherichia coli (strain K12)
P0AGD1	SODC_ECOLI	Superoxide dismutase [Cu-Zn] precursor - Escherichia coli (strain K12)
P39384	YJIM_ECOLI	Uncharacterized protein yjiM - Escherichia coli (strain K12)
P30140	THIH_ECOLI	Thiazole biosynthesis protein thiH - Escherichia coli (strain K12)
P75906	PGAB_ECOLI	Biofilm PGA synthesis lipoprotein pgaB precursor - Escherichia coli (strain K12)
P12281	MOEA_ECOLI	Molybdopterin biosynthesis protein moeA - Escherichia coli (strain K12)
P37387	XYLF_ECOLI	D-xylose-binding periplasmic protein precursor - Escherichia coli (strain K12)
P32705	ACTP_ECOLI	Cation/acetate symporter actP - Escherichia coli (strain K12)
Q2EET2	YPFN_ECOLI	UPF0370 protein ypfN - Escherichia coli (strain K12)
P05055	PNP_ECOLI	Polyribonucleotide nucleotidyltransferase - Escherichia coli (strain K12)
P0A8X4	YCCT_ECOLI	UPF0319 protein yccT precursor - Escherichia coli (strain K12)
P0AB77	KBL_ECOLI	2-amino-3-ketobutyrate coenzyme A ligase - Escherichia coli (strain K12)
P37146	RIR4_ECOLI	Ribonucleoside-diphosphate reductase 2 subunit beta - Escherichia coli (strain K12)
P75883	GFCC_ECOLI	Uncharacterized protein gfcC precursor - Escherichia coli (strain K12)
P41407	AZOR_ECOLI	FMN-dependent NADH-azoreductase - Escherichia coli (strain K12)
P75952	YCFQ_ECOLI	Uncharacterized HTH-type transcriptional regulator ycfQ - Escherichia coli (strain K12)
P20083	PARE_ECOLI	DNA topoisomerase 4 subunit B - Escherichia coli (strain K12)
P31572	CAIB_ECOLI	Crotonobetainyl-CoA:carnitine CoA-transferase - Escherichia coli (strain K12)
P0A8M3	SYT_ECOLI	Threonyl-tRNA synthetase - Escherichia coli (strain K12)
P0AE22	APHA_ECOLI	Class B acid phosphatase precursor - Escherichia coli (strain K12)
P75823	LTAE_ECOLI	Low specificity L-threonine aldolase - Escherichia coli (strain K12)
P64435	YBCW_ECOLI	Uncharacterized protein ybcW precursor - Escherichia coli (strain K12)
P0ADS2	YGFE_ECOLI	Uncharacterized protein ygfE - Escherichia coli (strain K12)
P25736	END1_ECOLI	Endonuclease-1 precursor - Escherichia coli (strain K12)
P0AEU0	HISJ_ECOLI	Histidine-binding periplasmic protein precursor - Escherichia coli (strain K12)
P0AAE5	ARCD_ECOLI	Putative arginine/ornithine antiporter - Escherichia coli (strain K12)
P25397	TEHB_ECOLI	Tellurite resistance protein tehB - Escherichia coli (strain K12)
P76231	YEAC_ECOLI	Uncharacterized protein yeaC - Escherichia coli (strain K12)
P0ABT5	DUSB_ECOLI	tRNA-dihydrouridine synthase B - Escherichia coli (strain K12)
P46142	YGGM_ECOLI	Uncharacterized protein yggM - Escherichia coli (strain K12)
P05459	PDXB_ECOLI	Erythronate-4-phosphate dehydrogenase - Escherichia coli (strain K12)
P21189	DPO2_ECOLI	DNA polymerase II - Escherichia coli (strain K12)
P0A932	GFCE_ECOLI	Putative polysaccharide export protein gfcE precursor - Escherichia coli (strain K12)
Q46898	YGCI_ECOLI	Uncharacterized protein ygcI precursor - Escherichia coli (strain K12)
P09030	EX3_ECOLI	Exodeoxyribonuclease III - Escherichia coli (strain K12)
P68206	YJBJ_ECOLI	UPF0337 protein yjbJ - Escherichia coli (strain K12)
P52074	GLCF_ECOLI	Glycolate oxidase iron-sulfur subunit - Escherichia coli (strain K12)
P39386	MDTM_ECOLI	Multidrug resistance protein mdtM - Escherichia coli (strain K12)
P0ADK0	YIAF_ECOLI	Uncharacterized protein yiaF - Escherichia coli (strain K12)
P36560	ASR_ECOLI	Acid shock protein precursor - Escherichia coli (strain K12)
P0A769	MNTH_ECOLI	Manganese transport protein mntH - Escherichia coli (strain K12)
P76503	FADI_ECOLI	3-ketoacyl-CoA thiolase - Escherichia coli (strain K12)
P0ACU5	FABR_ECOLI	HTH-type transcriptional repressor fabR - Escherichia coli (strain K12)
P46856	YRHA_ECOLI	Uncharacterized protein yrhA - Escherichia coli (strain K12)
P0A7G6	RECA_ECOLI	Protein recA - Escherichia coli (strain K12)
P39399	YJJM_ECOLI	Uncharacterized protein yjjM - Escherichia coli (strain K12)
P76417	YEGT_ECOLI	Putative nucleoside transporter yegT - Escherichia coli (strain K12)
P68066	GRCA_ECOLI	Autonomous glycyl radical cofactor - Escherichia coli (strain K12)
P45956	YGBF_ECOLI	Uncharacterized protein ygbF - Escherichia coli (strain K12)
P25553	ALDA_ECOLI	Aldehyde dehydrogenase A - Escherichia coli (strain K12)
P26365	AMIB_ECOLI	N-acetylmuramoyl-L-alanine amidase amiB precursor - Escherichia coli (strain K12)
P27248	GCST_ECOLI	Aminomethyltransferase - Escherichia coli (strain K12)
Q46871	YQJH_ECOLI	Uncharacterized protein yqjH - Escherichia coli (strain K12)
P31133	POTF_ECOLI	Putrescine-binding periplasmic protein precursor - Escherichia coli (strain K12)
P76387	WZC_ECOLI	Tyrosine-protein kinase wzc - Escherichia coli (strain K12)
P0AB03	YCBJ_ECOLI	Uncharacterized protein ycbJ - Escherichia coli (strain K12)
P39385	YJIN_ECOLI	Uncharacterized protein yjiN - Escherichia coli (strain K12)
P00370	DHE4_ECOLI	NADP-specific glutamate dehydrogenase - Escherichia coli (strain K12)
P76143	YNEB_ECOLI	Uncharacterized aldolase yneB - Escherichia coli (strain K12)
P09549	DEDD_ECOLI	Protein dedD - Escherichia coli (strain K12)
P42641	YHBZ_ECOLI	Uncharacterized GTP-binding protein yhbZ - Escherichia coli (strain K12)
P76630	YGAZ_ECOLI	Inner membrane protein ygaZ - Escherichia coli (strain K12)
Q46803	YGEW_ECOLI	Uncharacterized protein ygeW - Escherichia coli (strain K12)
P32674	PFLD_ECOLI	Formate acetyltransferase 2 - Escherichia coli (strain K12)
P0ABS8	HOLE_ECOLI	DNA polymerase III subunit theta - Escherichia coli (strain K12)
P77354	YAFU_ECOLI	Inner membrane protein yafU - Escherichia coli (strain K12)
P46122	YAJI_ECOLI	Uncharacterized lipoprotein yajI precursor - Escherichia coli (strain K12)
P23845	CYSN_ECOLI	Sulfate adenylyltransferase subunit 1 - Escherichia coli (strain K12)
P31468	YIEI_ECOLI	Inner membrane protein yieI - Escherichia coli (strain K12)
P46130	YBHC_ECOLI	Acyl-CoA thioester hydrolase ybgC precursor - Escherichia coli (strain K12)
P23872	AES_ECOLI	Acetyl esterase - Escherichia coli (strain K12)
P75862	YCBW_ECOLI	Uncharacterized protein ycbW - Escherichia coli (strain K12)
P0ABZ4	KDSC_ECOLI	3-deoxy-D-manno-octulosonate 8-phosphate phosphatase - Escherichia coli (strain K12)
P0AC88	GM4D_ECOLI	GDP-mannose 4,6-dehydratase - Escherichia coli (strain K12)
P77739	YNIA_ECOLI	Uncharacterized protein yniA - Escherichia coli (strain K12)
P00963	ASNA_ECOLI	Aspartate--ammonia ligase - Escherichia coli (strain K12)
P0ABU5	ELBB_ECOLI	Enhancing lycopene biosynthesis protein 2 - Escherichia coli (strain K12)
P0AEL6	FEPB_ECOLI	Ferrienterobactin-binding periplasmic protein precursor - Escherichia coli (strain K12)
P23481	HYFA_ECOLI	Hydrogenase-4 component A - Escherichia coli (strain K12)
Q46939	YQEF_ECOLI	Probable acetyl-CoA acetyltransferase - Escherichia coli (strain K12)
P0ACW8	YDFA_ECOLI	Uncharacterized protein ydfA - Escherichia coli (strain K12)
P76561	YPFH_ECOLI	Esterase ypfH - Escherichia coli (strain K12)
P46118	HEXR_ECOLI	HTH-type transcriptional regulator hexR - Escherichia coli (strain K12)
P42601	ALX_ECOLI	Inner membrane protein alx - Escherichia coli (strain K12)
P07023	TYRA_ECOLI	T-protein - Escherichia coli (strain K12)
Q46948	THIJ_ECOLI	Protein thiJ - Escherichia coli (strain K12)
P75960	NPD_ECOLI	NAD-dependent deacetylase - Escherichia coli (strain K12)
P77228	YDFJ_ECOLI	Inner membrane metabolite transport protein ydfJ - Escherichia coli (strain K12)
P76269	YEBQ_ECOLI	Uncharacterized transporter yebQ - Escherichia coli (strain K12)
P45955	YBGF_ECOLI	Uncharacterized protein ybgF precursor - Escherichia coli (strain K12)
P31471	YIEL_ECOLI	Uncharacterized protein yieL - Escherichia coli (strain K12)
P0ACS2	SOXR_ECOLI	Redox-sensitive transcriptional activator soxR - Escherichia coli (strain K12)
P0AFP2	YBAZ_ECOLI	Uncharacterized protein ybaZ - Escherichia coli (strain K12)
P21437	YGGF_ECOLI	Uncharacterized protein yggF - Escherichia coli (strain K12)
P0AFF4	NUPG_ECOLI	Nucleoside permease nupG - Escherichia coli (strain K12)
P76938	YFCM_ECOLI	Uncharacterized protein yfcM - Escherichia coli (strain K12)
P38521	YGGL_ECOLI	Uncharacterized protein yggL - Escherichia coli (strain K12)
P69380	FIEF_ECOLI	Ferrous-iron efflux pump fieF - Escherichia coli (strain K12)
P31436	SETC_ECOLI	Sugar efflux transporter C - Escherichia coli (strain K12)
P76577	PBPC_ECOLI	Penicillin-binding protein 1C - Escherichia coli (strain K12)
P14176	PROW_ECOLI	Glycine betaine/L-proline transport system permease protein proW - Escherichia coli (strain K12)
P77726	YAJR_ECOLI	Inner membrane transport protein yajR - Escherichia coli (strain K12)
P0AFJ7	PITA_ECOLI	Low-affinity inorganic phosphate transporter 1 - Escherichia coli (strain K12)
P0AAQ2	YAJD_ECOLI	Uncharacterized protein yajD - Escherichia coli (strain K12)
P69367	MDTH_ECOLI	Multidrug resistance protein mdtH - Escherichia coli (strain K12)
P63883	AMIC_ECOLI	N-acetylmuramoyl-L-alanine amidase amiC precursor - Escherichia coli (strain K12)
P77754	SPY_ECOLI	Spheroplast protein Y precursor - Escherichia coli (strain K12)
P0ACA7	YLIJ_ECOLI	Uncharacterized GST-like protein yliJ - Escherichia coli (strain K12)
P06983	HEM3_ECOLI	Porphobilinogen deaminase - Escherichia coli (strain K12)
P0AFD1	NUOE_ECOLI	NADH-quinone oxidoreductase subunit E - Escherichia coli (strain K12)
P16694	YJDA_ECOLI	Uncharacterized protein yjdA - Escherichia coli (strain K12)
P41409	RIHA_ECOLI	Pyrimidine-specific ribonucleoside hydrolase rihA - Escherichia coli (strain K12)
P06986	HIS8_ECOLI	Histidinol-phosphate aminotransferase - Escherichia coli (strain K12)
P30011	NADC_ECOLI	Nicotinate-nucleotide pyrophosphorylase [carboxylating] - Escherichia coli (strain K12)
P22186	MRAZ_ECOLI	Protein mraZ - Escherichia coli (strain K12)
P33021	YEIJ_ECOLI	Inner membrane transport protein yeiJ - Escherichia coli (strain K12)
P31462	MDTL_ECOLI	Multidrug resistance protein mdtL - Escherichia coli (strain K12)
P16926	MREC_ECOLI	Rod shape-determining protein mreC - Escherichia coli (strain K12)
P00350	6PGD_ECOLI	6-phosphogluconate dehydrogenase, decarboxylating - Escherichia coli (strain K12)
P21345	GLTP_ECOLI	Proton glutamate symport protein - Escherichia coli (strain K12)
P42593	FADH_ECOLI	2,4-dienoyl-CoA reductase [NADPH] - Escherichia coli (strain K12)
P32170	RHAA_ECOLI	L-rhamnose isomerase - Escherichia coli (strain K12)
P75717	YBCC_ECOLI	Putative uncharacterized protein ybCC - Escherichia coli (strain K12)
P37642	YHJD_ECOLI	Inner membrane protein yhjD - Escherichia coli (strain K12)
P16689	PHNM_ECOLI	Protein phnM - Escherichia coli (strain K12)
P0ADL3	YICN_ECOLI	Uncharacterized protein yicN - Escherichia coli (strain K12)
P25728	YGBA_ECOLI	Uncharacterized protein ygbA - Escherichia coli (strain K12)
P07623	META_ECOLI	Homoserine O-succinyltransferase - Escherichia coli (strain K12)
P0A9J0	RNG_ECOLI	Ribonuclease G - Escherichia coli (strain K12)
P64506	YEBY_ECOLI	Uncharacterized protein yebY precursor - Escherichia coli (strain K12)
P76251	TTUC_ECOLI	Probable tartrate dehydrogenase/decarboxylase - Escherichia coli (strain K12)
P76273	RSMF_ECOLI	Ribosomal RNA small subunit methyltransferase F - Escherichia coli (strain K12)
P0ACT2	ENVR_ECOLI	Probable acrEF/envCD operon repressor - Escherichia coli (strain K12)
P39405	FHUF_ECOLI	Ferric iron reductase protein fhuF - Escherichia coli (strain K12)
P16456	SELD_ECOLI	Selenide, water dikinase - Escherichia coli (strain K12)
P32678	YIJP_ECOLI	UPF0141 membrane protein yijP - Escherichia coli (strain K12)
P76015	DHAK_ECOLI	PTS-dependent dihydroxyacetone kinase, dihydroxyacetone-binding subunit dhaK - Escherichia coli (strain K12)
P45756	GSPA_ECOLI	Probable general secretion pathway protein A - Escherichia coli (strain K12)
P55734	YGAP_ECOLI	Inner membrane protein ygaP - Escherichia coli (strain K12)
P0ACQ7	TDCA_ECOLI	HTH-type transcriptional regulator tdcA - Escherichia coli (strain K12)
P0ADP0	YIGB_ECOLI	Uncharacterized protein yigB - Escherichia coli (strain K12)
P0A6J1	CYSC_ECOLI	Adenylyl-sulfate kinase - Escherichia coli (strain K12)
P77395	YBBN_ECOLI	Uncharacterized protein ybbN - Escherichia coli (strain K12)
P0AFZ7	TRKH_ECOLI	Trk system potassium uptake protein trkH - Escherichia coli (strain K12)
P0AFN2	PSPC_ECOLI	Phage shock protein C - Escherichia coli (strain K12)
P0ACX9	YDIE_ECOLI	Uncharacterized protein ydiE - Escherichia coli (strain K12)
P10903	NARK_ECOLI	Nitrite extrusion protein 1 - Escherichia coli (strain K12)
P0A6C1	END4_ECOLI	Endonuclease 4 - Escherichia coli (strain K12)
P0A9D2	GST_ECOLI	Glutathione S-transferase - Escherichia coli (strain K12)
P75683	YAGG_ECOLI	Uncharacterized symporter yagG - Escherichia coli (strain K12)
P0A7T7	RS18_ECOLI	30S ribosomal protein S18 - Escherichia coli (strain K12)
P62707	GPMA_ECOLI	2,3-bisphosphoglycerate-dependent phosphoglycerate mutase - Escherichia coli (strain K12)
P06987	HIS7_ECOLI	Histidine biosynthesis bifunctional protein hisB - Escherichia coli (strain K12)
P0ACQ4	OXYR_ECOLI	Hydrogen peroxide-inducible genes activator - Escherichia coli (strain K12)
Q47153	FHIA_ECOLI	Protein fhiA - Escherichia coli (strain K12)
P33029	YEIQ_ECOLI	Uncharacterized oxidoreductase yeiQ - Escherichia coli (strain K12)
P0ABY4	FLAW_ECOLI	Flavodoxin-2 - Escherichia coli (strain K12)
P77596	YAGF_ECOLI	Uncharacterized protein yagF - Escherichia coli (strain K12)
Q47208	FDRA_ECOLI	Protein fdrA - Escherichia coli (strain K12)
P75811	YBJK_ECOLI	Uncharacterized HTH-type transcriptional regulator ybjK - Escherichia coli (strain K12)
P32714	MDTP_ECOLI	Multidrug resistance outer membrane protein mdtP precursor - Escherichia coli (strain K12)
P0ABX5	FLGG_ECOLI	Flagellar basal-body rod protein flgG - Escherichia coli (strain K12)
P77601	YKGA_ECOLI	Uncharacterized HTH-type transcriptional regulator ykgA - Escherichia coli (strain K12)
P32131	HEMN_ECOLI	Oxygen-independent coproporphyrinogen III oxidase - Escherichia coli (strain K12)
P36767	RDGC_ECOLI	Recombination-associated protein rdgC - Escherichia coli (strain K12)
P30014	RNT_ECOLI	Ribonuclease T - Escherichia coli (strain K12)
P0ABI8	CYOB_ECOLI	Ubiquinol oxidase subunit 1 - Escherichia coli (strain K12)
P0AE16	AMPG_ECOLI	Protein ampG - Escherichia coli (strain K12)
P46141	YGBE_ECOLI	Inner membrane protein ygbE - Escherichia coli (strain K12)
P0A6S5	FTSB_ECOLI	Cell division protein ftsB - Escherichia coli (strain K12)
P0AD68	FTSI_ECOLI	Peptidoglycan synthetase ftsI precursor - Escherichia coli (strain K12)
P69791	PTQA_ECOLI	N,N'-diacetylchitobiose-specific phosphotransferase enzyme IIA component - Escherichia coli (strain K12)
P0A9U8	YDIO_ECOLI	Uncharacterized protein ydiO - Escherichia coli (strain K12)
P76290	CMOA_ECOLI	tRNA (cmo5U34)-methyltransferase - Escherichia coli (strain K12)
P0ACY1	YDJA_ECOLI	Protein ydjA - Escherichia coli (strain K12)
P23857	PSPE_ECOLI	Phage shock protein E precursor - Escherichia coli (strain K12)
P42640	YHBX_ECOLI	UPF0141 inner membrane protein yhbX - Escherichia coli (strain K12)
P04968	THD1_ECOLI	Threonine dehydratase biosynthetic - Escherichia coli (strain K12)
P32166	MENA_ECOLI	1,4-dihydroxy-2-naphthoate octaprenyltransferase - Escherichia coli (strain K12)
P77454	GLSA1_ECOLI	Glutaminase 1 - Escherichia coli (strain K12)
P77397	MHPA_ECOLI	3-(3-hydroxy-phenyl)propionate hydroxylase - Escherichia coli (strain K12)
P39351	YJGZ_ECOLI	Uncharacterized protein yjgZ - Escherichia coli (strain K12)
P0AB96	ARSC_ECOLI	Arsenate reductase - Escherichia coli (strain K12)
P0AAN3	HYPB_ECOLI	Hydrogenase isoenzymes nickel incorporation protein hypB - Escherichia coli (strain K12)
P0A6I3	COAA_ECOLI	Pantothenate kinase - Escherichia coli (strain K12)
P0A9T4	TAS_ECOLI	Protein tas - Escherichia coli (strain K12)
P77425	ALLC_ECOLI	Allantoate amidohydrolase - Escherichia coli (strain K12)
P0A9V5	YIAG_ECOLI	Uncharacterized HTH-type transcriptional regulator yiaG - Escherichia coli (strain K12)
P18200	PGPA_ECOLI	Phosphatidylglycerophosphatase A - Escherichia coli (strain K12)
P36649	CUEO_ECOLI	Blue copper oxidase cueO precursor - Escherichia coli (strain K12)
P31467	YIEH_ECOLI	Phosphatase yieH - Escherichia coli (strain K12)
P03024	GALR_ECOLI	HTH-type transcriptional regulator galR - Escherichia coli (strain K12)
P0A7V0	RS2_ECOLI	30S ribosomal protein S2 - Escherichia coli (strain K12)
P02924	ARAF_ECOLI	L-arabinose-binding periplasmic protein precursor - Escherichia coli (strain K12)
P58042	RZOR_ECOLI	Outer membrane lipoprotein Rz1 from lambdoid prophage Rac precursor - Escherichia coli (strain K12)
P09551	ARGT_ECOLI	Lysine-arginine-ornithine-binding periplasmic protein precursor - Escherichia coli (strain K12)
P76083	PAAH_ECOLI	Probable 3-hydroxybutyryl-CoA dehydrogenase - Escherichia coli (strain K12)
P0AE18	AMPM_ECOLI	Methionine aminopeptidase - Escherichia coli (strain K12)
P0ABE2	BOLA_ECOLI	Protein bolA - Escherichia coli (strain K12)
P64588	YQJI_ECOLI	Uncharacterized protein yqjI - Escherichia coli (strain K12)
P33347	YEHK_ECOLI	Uncharacterized protein yehK - Escherichia coli (strain K12)
P17993	UBIG_ECOLI	3-demethylubiquinone-9 3-methyltransferase - Escherichia coli (strain K12)
P0AFA9	NIKC_ECOLI	Nickel transport system permease protein nikC - Escherichia coli (strain K12)
P32154	PTFLB_ECOLI	Fructose-like PTS system EIIBC component - Escherichia coli (strain K12)
P64638	FEOC_ECOLI	Ferrous iron transport protein C - Escherichia coli (strain K12)
P0AGE6	YIEF_ECOLI	Uncharacterized protein yieF - Escherichia coli (strain K12)
P76063	YDAS_ECOLI	Uncharacterized protein ydaS precursor - Escherichia coli (strain K12)
P33362	YEHZ_ECOLI	Uncharacterized protein yehZ precursor - Escherichia coli (strain K12)
P0ACH1	SFSB_ECOLI	Sugar fermentation stimulation protein B - Escherichia coli (strain K12)
P33355	YEHS_ECOLI	Uncharacterized protein yehS - Escherichia coli (strain K12)
P17445	BETB_ECOLI	Betaine aldehyde dehydrogenase - Escherichia coli (strain K12)
P0AGI8	TRKA_ECOLI	Trk system potassium uptake protein trkA - Escherichia coli (strain K12)
P76548	YFFQ_ECOLI	Uncharacterized protein yffQ - Escherichia coli (strain K12)
P04816	LIVK_ECOLI	Leucine-specific-binding protein precursor - Escherichia coli (strain K12)
P76049	YCJY_ECOLI	Uncharacterized protein ycjY - Escherichia coli (strain K12)
P0AE01	TRMJ_ECOLI	tRNA (cytidine/uridine-2'-O-)-methyltransferase trmJ - Escherichia coli (strain K12)
P0A870	TALB_ECOLI	Transaldolase B - Escherichia coli (strain K12)
P60872	YIDE_ECOLI	Putative transport protein yidE - Escherichia coli (strain K12)
P75972	YMFI_ECOLI	Uncharacterized protein ymfI - Escherichia coli (strain K12)
P76150	YNEK_ECOLI	Uncharacterized protein yneK - Escherichia coli (strain K12)
P19931	HYAE_ECOLI	Hydrogenase-1 operon protein hyaE - Escherichia coli (strain K12)
P30126	LEUD_ECOLI	3-isopropylmalate dehydratase small subunit - Escherichia coli (strain K12)
P0A867	TALA_ECOLI	Transaldolase A - Escherichia coli (strain K12)
P42630	TDCG_ECOLI	L-serine dehydratase tdcG - Escherichia coli (strain K12)
P0AFM9	PSPB_ECOLI	Phage shock protein B - Escherichia coli (strain K12)
P76549	YFFR_ECOLI	Uncharacterized protein yffR precursor - Escherichia coli (strain K12)
P37682	YIAU_ECOLI	Uncharacterized HTH-type transcriptional regulator yiaU - Escherichia coli (strain K12)
P65556	YFCD_ECOLI	Uncharacterized Nudix hydrolase yfcD - Escherichia coli (strain K12)
P51020	MHPE_ECOLI	4-hydroxy-2-oxovalerate aldolase - Escherichia coli (strain K12)
P33570	TKT2_ECOLI	Transketolase 2 - Escherichia coli (strain K12)
P0A7D7	PUR7_ECOLI	Phosphoribosylaminoimidazole-succinocarboxamide synthase - Escherichia coli (strain K12)
P60955	LGT_ECOLI	Prolipoprotein diacylglyceryl transferase - Escherichia coli (strain K12)
P37338	YGAE_ECOLI	Uncharacterized HTH-type transcriptional regulator ygaE - Escherichia coli (strain K12)
P77213	CAAL_ECOLI	Carboxylate-amine ligase ybdK - Escherichia coli (strain K12)
P77589	MHPT_ECOLI	Putative 3-hydroxyphenylpropionic acid transporter - Escherichia coli (strain K12)
P0A8Q6	CLPS_ECOLI	ATP-dependent Clp protease adapter protein clpS - Escherichia coli (strain K12)
P36928	YEGD_ECOLI	Uncharacterized chaperone protein yegD - Escherichia coli (strain K12)
P0AEX3	KGTP_ECOLI	Alpha-ketoglutarate permease - Escherichia coli (strain K12)
P76330	YEDQ_ECOLI	Cellulose synthesis regulatory protein - Escherichia coli (strain K12)
P30850	RNB_ECOLI	Exoribonuclease 2 - Escherichia coli (strain K12)
P52102	YFHL_ECOLI	Uncharacterized ferredoxin-like protein yfhL - Escherichia coli (strain K12)
P0ACN4	ALLR_ECOLI	HTH-type transcriptional repressor allR - Escherichia coli (strain K12)
P31666	YADE_ECOLI	Uncharacterized protein yadE precursor - Escherichia coli (strain K12)
P08550	CVPA_ECOLI	Colicin V production protein - Escherichia coli (strain K12)
P21165	PEPQ_ECOLI	Xaa-Pro dipeptidase - Escherichia coli (strain K12)
Q47319	YFIP_ECOLI	DTW domain-containing protein yfiP - Escherichia coli (strain K12)
P77366	PGMB_ECOLI	Putative beta-phosphoglucomutase - Escherichia coli (strain K12)
P75737	YBFP_ECOLI	Uncharacterized lipoprotein ybfP precursor - Escherichia coli (strain K12)
P33368	YOHF_ECOLI	Uncharacterized oxidoreductase yohF - Escherichia coli (strain K12)
P00962	SYQ_ECOLI	Glutaminyl-tRNA synthetase - Escherichia coli (strain K12)
P05194	AROD_ECOLI	3-dehydroquinate dehydratase - Escherichia coli (strain K12)
P65807	YGEY_ECOLI	Uncharacterized protein ygeY - Escherichia coli (strain K12)
P77044	MHPC_ECOLI	2-hydroxy-6-ketonona-2,4-dienedioic acid hydrolase - Escherichia coli (strain K12)
P75838	YCAO_ECOLI	UPF0142 protein ycaO - Escherichia coli (strain K12)
P31808	YCIK_ECOLI	Uncharacterized oxidoreductase yciK - Escherichia coli (strain K12)
P23840	DIND_ECOLI	DNA-damage-inducible protein D - Escherichia coli (strain K12)
P0A7E3	PYRE_ECOLI	Orotate phosphoribosyltransferase - Escherichia coli (strain K12)
P0A720	KTHY_ECOLI	Thymidylate kinase - Escherichia coli (strain K12)
P0AGJ5	YFIF_ECOLI	Uncharacterized tRNA/rRNA methyltransferase yfiF - Escherichia coli (strain K12)
P16433	HYCG_ECOLI	Formate hydrogenlyase subunit 7 - Escherichia coli (strain K12)
P30137	THIE_ECOLI	Thiamine-phosphate pyrophosphorylase - Escherichia coli (strain K12)
P0ABK5	CYSK_ECOLI	Cysteine synthase A - Escherichia coli (strain K12)
P36979	YFGB_ECOLI	UPF0063 protein yfgB - Escherichia coli (strain K12)
P67826	CUTC_ECOLI	Copper homeostasis protein cutC - Escherichia coli (strain K12)
P0AEH5	ELAB_ECOLI	Protein elaB - Escherichia coli (strain K12)
Q46920	QUEF_ECOLI	NADPH-dependent 7-cyano-7-deazaguanine reductase - Escherichia coli (strain K12)
P33596	RECX_ECOLI	Regulatory protein recX - Escherichia coli (strain K12)
P40710	NLPE_ECOLI	Lipoprotein nlpE precursor - Escherichia coli (strain K12)
P05825	FEPA_ECOLI	Ferrienterobactin receptor precursor - Escherichia coli (strain K12)
P0AAA9	ZRAP_ECOLI	Zinc resistance-associated protein precursor - Escherichia coli (strain K12)
P42592	YGJK_ECOLI	Uncharacterized protein ygjK precursor - Escherichia coli (strain K12)
P37744	RMLA1_ECOLI	Glucose-1-phosphate thymidylyltransferase 1 - Escherichia coli (strain K12)
P39276	YJDL_ECOLI	Inner membrane transporter yjdL - Escherichia coli (strain K12)
P32695	DUSA_ECOLI	tRNA-dihydrouridine synthase A - Escherichia coli (strain K12)
P56979	INTM_ECOLI	Probable site-specific recombinase - Escherichia coli (strain K12)
P0AAL3	NAPG_ECOLI	Ferredoxin-type protein napG - Escherichia coli (strain K12)
P56262	DLHH_ECOLI	Putative carboxymethylenebutenolidase - Escherichia coli (strain K12)
P0AA47	YEEF_ECOLI	Inner membrane transport protein yeeF - Escherichia coli (strain K12)
P0A830	DCTA_ECOLI	Aerobic C4-dicarboxylate transport protein - Escherichia coli (strain K12)
P0ACM2	YDFH_ECOLI	Uncharacterized HTH-type transcriptional regulator ydfH - Escherichia coli (strain K12)
P43533	FLGN_ECOLI	Flagella synthesis protein flgN - Escherichia coli (strain K12)
P0ABQ2	GARR_ECOLI	2-hydroxy-3-oxopropionate reductase - Escherichia coli (strain K12)
P77475	YQAB_ECOLI	Phosphatase yqaB - Escherichia coli (strain K12)
P76321	YEDN_ECOLI	Uncharacterized protein yedN - Escherichia coli (strain K12)
P00861	DCDA_ECOLI	Diaminopimelate decarboxylase - Escherichia coli (strain K12)
P30864	YAFC_ECOLI	Uncharacterized HTH-type transcriptional regulator yafC - Escherichia coli (strain K12)
P0A6P1	EFTS_ECOLI	Elongation factor Ts - Escherichia coli (strain K12)
P0AGJ9	SYY_ECOLI	Tyrosyl-tRNA synthetase - Escherichia coli (strain K12)
P33235	FLGK_ECOLI	Flagellar hook-associated protein 1 - Escherichia coli (strain K12)
P77671	ALLB_ECOLI	Allantoinase - Escherichia coli (strain K12)
Q57261	TRUD_ECOLI	tRNA pseudouridine synthase D - Escherichia coli (strain K12)
P65367	YQCA_ECOLI	Uncharacterized protein yqcA - Escherichia coli (strain K12)
P0A809	RUVA_ECOLI	Holliday junction ATP-dependent DNA helicase ruvA - Escherichia coli (strain K12)
P69739	MBHS_ECOLI	Hydrogenase-1 small chain precursor - Escherichia coli (strain K12)
P0A6P9	ENO_ECOLI	Enolase - Escherichia coli (strain K12)
P76128	DDPA_ECOLI	Probable D,D-dipeptide-binding periplasmic protein ddpA precursor - Escherichia coli (strain K12)
P76004	YCGM_ECOLI	Uncharacterized protein ycgM - Escherichia coli (strain K12)
P0A8G6	WRBA_ECOLI	Flavoprotein wrbA - Escherichia coli (strain K12)
P0C093	SLMA_ECOLI	HTH-type protein slmA - Escherichia coli (strain K12)
P0ADL1	NEPI_ECOLI	Purine ribonucleoside efflux pump nepI - Escherichia coli (strain K12)
P08370	YGDB_ECOLI	Uncharacterized protein ygdB precursor - Escherichia coli (strain K12)
P67699	YDDM_ECOLI	Uncharacterized HTH-type transcriptional regulator yddM - Escherichia coli (strain K12)
P09147	GALE_ECOLI	UDP-glucose 4-epimerase - Escherichia coli (strain K12)
P0AGH8	PSTC_ECOLI	Phosphate transport system permease protein pstC - Escherichia coli (strain K12)
P0AES0	GSP_ECOLI	Bifunctional glutathionylspermidine synthetase/amidase - Escherichia coli (strain K12)
P63228	GMHB_ECOLI	D,D-heptose 1,7-bisphosphate phosphatase - Escherichia coli (strain K12)
P0AAL0	NAPF_ECOLI	Ferredoxin-type protein napF - Escherichia coli (strain K12)
Q9S4X1	YUBE_ECOLI	Uncharacterized protein yubE - Escherichia coli (strain K12)
P07004	PROA_ECOLI	Gamma-glutamyl phosphate reductase - Escherichia coli (strain K12)
P76162	YDFU_ECOLI	Uncharacterized protein ydfU - Escherichia coli (strain K12)
P06992	KSGA_ECOLI	Dimethyladenosine transferase - Escherichia coli (strain K12)
P39199	YFCB_ECOLI	Uncharacterized adenine-specific methylase yfcB - Escherichia coli (strain K12)
Q46856	YQHD_ECOLI	Alcohol dehydrogenase yqhD - Escherichia coli (strain K12)
P0AFR2	YCHM_ECOLI	Putative sulfate transporter ychM - Escherichia coli (strain K12)
P24554	RADA_ECOLI	DNA repair protein radA - Escherichia coli (strain K12)
P23847	DPPA_ECOLI	Periplasmic dipeptide transport protein precursor - Escherichia coli (strain K12)
P45421	YHCE_ECOLI	Uncharacterized protein yhcE - Escherichia coli (strain K12)
P03817	MIOC_ECOLI	Protein mioC - Escherichia coli (strain K12)
P0AC23	FOCA_ECOLI	Probable formate transporter 1 - Escherichia coli (strain K12)
P04693	TYRB_ECOLI	Aromatic-amino-acid aminotransferase - Escherichia coli (strain K12)
P0AGM0	YHHT_ECOLI	UPF0118 inner membrane protein yhhT - Escherichia coli (strain K12)
P0ABY7	FLHC_ECOLI	Flagellar transcriptional activator flhC - Escherichia coli (strain K12)
P77455	MAOC_ECOLI	Protein maoC - Escherichia coli (strain K12)
P02921	MELB_ECOLI	Melibiose carrier protein - Escherichia coli (strain K12)
P69808	PTFB1_ECOLI	Fructose-like phosphotransferase enzyme IIB component 1 - Escherichia coli (strain K12)
P19768	INSJ_ECOLI	Insertion element IS150 uncharacterized 19.7 kDa protein - Escherichia coli (strain K12)
P06282	CDH_ECOLI	CDP-diacylglycerol pyrophosphatase - Escherichia coli (strain K12)
P75799	GSID_ECOLI	Glutathione transport system permease protein gsiD - Escherichia coli (strain K12)
P07014	DHSB_ECOLI	Succinate dehydrogenase iron-sulfur subunit - Escherichia coli (strain K12)
P32056	NUDD_ECOLI	GDP-mannose mannosyl hydrolase - Escherichia coli (strain K12)
P05704	MCP3_ECOLI	Methyl-accepting chemotaxis protein III - Escherichia coli (strain K12)
P0AG84	YGHA_ECOLI	Uncharacterized oxidoreductase yghA - Escherichia coli (strain K12)
P52095	DCLZ_ECOLI	Lysine decarboxylase, constitutive - Escherichia coli (strain K12)
P30125	LEU3_ECOLI	3-isopropylmalate dehydrogenase - Escherichia coli (strain K12)
P0A717	KPRS_ECOLI	Ribose-phosphate pyrophosphokinase - Escherichia coli (strain K12)
P76210	YDJO_ECOLI	Uncharacterized protein ydjO - Escherichia coli (strain K12)
P37306	ARCC_ECOLI	Carbamate kinase - Escherichia coli (strain K12)
P11458	NADA_ECOLI	Quinolinate synthetase A - Escherichia coli (strain K12)
P39286	ENGC_ECOLI	Probable GTPase engC precursor - Escherichia coli (strain K12)
P0AB74	KBAY_ECOLI	Tagatose-1,6-bisphosphate aldolase kbaY - Escherichia coli (strain K12)
P18035	TRBB_ECOLI	Protein trbB precursor - Escherichia coli (strain K12)
P69786	PTGCB_ECOLI	PTS system glucose-specific EIICB component - Escherichia coli (strain K12)
P37180	HYBB_ECOLI	Probable Ni/Fe-hydrogenase 2 b-type cytochrome subunit - Escherichia coli (strain K12)
P0AAI9	FABD_ECOLI	Malonyl CoA-acyl carrier protein transacylase - Escherichia coli (strain K12)
P0AE52	BCP_ECOLI	Putative peroxiredoxin bcp - Escherichia coli (strain K12)
P31806	YJEF_ECOLI	Uncharacterized protein yjeF - Escherichia coli (strain K12)
P77308	DDPB_ECOLI	Probable D,D-dipeptide transport system permease protein ddpB - Escherichia coli (strain K12)
P64474	YDHL_ECOLI	Uncharacterized protein ydhL - Escherichia coli (strain K12)
P39831	YDFG_ECOLI	NADP-dependent L-serine/L-allo-threonine dehydrogenase ydfG - Escherichia coli (strain K12)
P77377	WZXC_ECOLI	Lipopolysaccharide biosynthesis protein wzxC - Escherichia coli (strain K12)
P37690	YIBP_ECOLI	Uncharacterized protein yibP - Escherichia coli (strain K12)
P0A8J8	RHLB_ECOLI	ATP-dependent RNA helicase rhlB - Escherichia coli (strain K12)
P39172	ZNUA_ECOLI	High-affinity zinc uptake system protein znuA precursor - Escherichia coli (strain K12)
P25737	LYSP_ECOLI	Lysine-specific permease - Escherichia coli (strain K12)
P0A930	WZA_ECOLI	Putative polysaccharide export protein wza precursor - Escherichia coli (strain K12)
P62623	ISPH_ECOLI	4-hydroxy-3-methylbut-2-enyl diphosphate reductase - Escherichia coli (strain K12)
P0AEE5	DGAL_ECOLI	D-galactose-binding periplasmic protein precursor - Escherichia coli (strain K12)
P0A6L4	NANA_ECOLI	N-acetylneuraminate lyase - Escherichia coli (strain K12)
Q7DFV4	YMDE_ECOLI	Putative uncharacterized protein ymdE - Escherichia coli (strain K12)
P0A7Y0	RNC_ECOLI	Ribonuclease 3 - Escherichia coli (strain K12)
P55914	YJJZ_ECOLI	Uncharacterized protein yjjZ - Escherichia coli (strain K12)
P76329	MPGP_ECOLI	Putative mannosyl-3-phosphoglycerate phosphatase - Escherichia coli (strain K12)
P76115	YNCD_ECOLI	Probable tonB-dependent receptor yncD precursor - Escherichia coli (strain K12)
P77381	DJLB_ECOLI	Uncharacterized J domain-containing protein djlB - Escherichia coli (strain K12)
P76632	YGCK_ECOLI	Uncharacterized protein ygcK - Escherichia coli (strain K12)
P76298	FLHA_ECOLI	Flagellar biosynthesis protein flhA - Escherichia coli (strain K12)
P52045	MMCD_ECOLI	Methylmalonyl-CoA decarboxylase - Escherichia coli (strain K12)
P25889	YEIA_ECOLI	Uncharacterized protein yeiA - Escherichia coli (strain K12)
P64636	YRFG_ECOLI	Uncharacterized protein yrfG - Escherichia coli (strain K12)
P76373	UDG_ECOLI	UDP-glucose 6-dehydrogenase - Escherichia coli (strain K12)
P41065	TRAR_ECOLI	Protein traR - Escherichia coli (strain K12)
P37769	KDUD_ECOLI	2-deoxy-D-gluconate 3-dehydrogenase - Escherichia coli (strain K12)
P61887	RMLA2_ECOLI	Glucose-1-phosphate thymidylyltransferase 2 - Escherichia coli (strain K12)
P75982	YMFQ_ECOLI	Uncharacterized protein ymfQ in lambdoid prophage e14 region precursor - Escherichia coli (strain K12)
P45552	YHFZ_ECOLI	Uncharacterized protein yhfZ - Escherichia coli (strain K12)
P0ADC3	LOLC_ECOLI	Lipoprotein-releasing system transmembrane protein lolC - Escherichia coli (strain K12)
Q46863	YGIS_ECOLI	Putative binding protein ygiS precursor - Escherichia coli (strain K12)
P76138	YNEL_ECOLI	Uncharacterized HTH-type transcriptional regulator yneL - Escherichia coli (strain K12)
P63020	GNTY_ECOLI	Protein gntY - Escherichia coli (strain K12)
P77174	YBDM_ECOLI	Uncharacterized protein ybdM - Escherichia coli (strain K12)
P15038	HELD_ECOLI	Helicase IV - Escherichia coli (strain K12)
P0A7C2	LEXA_ECOLI	LexA repressor - Escherichia coli (strain K12)
P24230	RECG_ECOLI	ATP-dependent DNA helicase recG - Escherichia coli (strain K12)
P76117	YNCG_ECOLI	Uncharacterized GST-like protein yncG - Escherichia coli (strain K12)
P71242	WCAK_ECOLI	Colanic acid biosynthesis protein wcaK - Escherichia coli (strain K12)
P00926	SDHD_ECOLI	D-serine dehydratase - Escherichia coli (strain K12)
P0ACV6	MPAA_ECOLI	Protein mpaA - Escherichia coli (strain K12)
P69831	PTKC_ECOLI	Galactitol permease IIC component - Escherichia coli (strain K12)
P0AE76	COBU_ECOLI	Bifunctional adenosylcobalamin biosynthesis protein cobU - Escherichia coli (strain K12)
P0AFI0	OXC_ECOLI	Probable oxalyl-CoA decarboxylase - Escherichia coli (strain K12)
P0A8Y3	YIHX_ECOLI	Phosphatase yihX - Escherichia coli (strain K12)
P0A742	MSCL_ECOLI	Large-conductance mechanosensitive channel - Escherichia coli (strain K12)
P37666	TKRA_ECOLI	2-ketogluconate reductase - Escherichia coli (strain K12)
P23874	HIPA_ECOLI	Protein hipA - Escherichia coli (strain K12)
P09836	UHPC_ECOLI	Regulatory protein uhpC - Escherichia coli (strain K12)
P0A6I0	KCY_ECOLI	Cytidylate kinase - Escherichia coli (strain K12)
P02920	LACY_ECOLI	Lactose permease - Escherichia coli (strain K12)
P69797	PTNAB_ECOLI	PTS system mannose-specific EIIAB component - Escherichia coli (strain K12)
P15977	MALQ_ECOLI	4-alpha-glucanotransferase - Escherichia coli (strain K12)
P24232	HMP_ECOLI	Flavohemoprotein - Escherichia coli (strain K12)
P60932	UPPP_ECOLI	Undecaprenyl-diphosphatase - Escherichia coli (strain K12)
P39333	YJGI_ECOLI	Uncharacterized oxidoreductase yjgI - Escherichia coli (strain K12)
P75990	YCGF_ECOLI	Uncharacterized protein ycgF - Escherichia coli (strain K12)
Q46807	ARCL_ECOLI	Carbamate kinase-like protein yqeA - Escherichia coli (strain K12)
P24251	CRL_ECOLI	Sigma factor-binding protein crl - Escherichia coli (strain K12)
P0AB71	ALF_ECOLI	Fructose-bisphosphate aldolase class 2 - Escherichia coli (strain K12)
P37640	YHJB_ECOLI	Putative HTH-type transcriptional regulator yhjB - Escherichia coli (strain K12)
P21367	YCAC_ECOLI	Uncharacterized protein ycaC - Escherichia coli (strain K12)
P0AC98	YAAH_ECOLI	Inner membrane protein yaaH - Escherichia coli (strain K12)
P0ABP8	DEOD_ECOLI	Purine nucleoside phosphorylase deoD-type - Escherichia coli (strain K12)
P69681	AMTB_ECOLI	Ammonia channel precursor - Escherichia coli (strain K12)
P30843	BASR_ECOLI	Transcriptional regulatory protein basR/pmrA - Escherichia coli (strain K12)
P77444	SUFS_ECOLI	Cysteine desulfurase - Escherichia coli (strain K12)
P26218	YIEC_ECOLI	Putative outer membrane protein yieC precursor - Escherichia coli (strain K12)
P15993	AROP_ECOLI	Aromatic amino acid transport protein aroP - Escherichia coli (strain K12)
P39284	YJEO_ECOLI	Inner membrane protein yjeO - Escherichia coli (strain K12)
P75978	YMFN_ECOLI	Uncharacterized protein ymfN - Escherichia coli (strain K12)
P17952	MURC_ECOLI	UDP-N-acetylmuramate--L-alanine ligase - Escherichia coli (strain K12)
P37342	YJJI_ECOLI	Uncharacterized protein yjjI - Escherichia coli (strain K12)
P0A9V8	YIHU_ECOLI	Uncharacterized oxidoreductase yihU - Escherichia coli (strain K12)
P75779	YBIX_ECOLI	PKHD-type hydroxylase ybiX - Escherichia coli (strain K12)
Q47157	YAFO_ECOLI	Uncharacterized protein yafO - Escherichia coli (strain K12)
P31475	YIEP_ECOLI	Uncharacterized HTH-type transcriptional regulator yieP - Escherichia coli (strain K12)
P37691	YIBQ_ECOLI	Uncharacterized protein yibQ precursor - Escherichia coli (strain K12)
P0ABD8	BCCP_ECOLI	Biotin carboxyl carrier protein of acetyl-CoA carboxylase - Escherichia coli (strain K12)
P77756	QUEC_ECOLI	Queuosine biosynthesis protein queC - Escherichia coli (strain K12)
P03961	ATKC_ECOLI	Potassium-transporting ATPase C chain - Escherichia coli (strain K12)
P0AAW9	YBHT_ECOLI	Uncharacterized protein ybhT precursor - Escherichia coli (strain K12)
P25527	GABP_ECOLI	GABA permease - Escherichia coli (strain K12)
Q47154	MBHA_ECOLI	Protein mbhA - Escherichia coli (strain K12)
P0ABU0	MENB_ECOLI	Naphthoate synthase - Escherichia coli (strain K12)
Q46829	BGLA_ECOLI	6-phospho-beta-glucosidase bglA - Escherichia coli (strain K12)
P77704	YDJI_ECOLI	Uncharacterized protein ydjI - Escherichia coli (strain K12)
P76146	YNEE_ECOLI	UPF0187 protein yneE - Escherichia coli (strain K12)
P0A6F3	GLPK_ECOLI	Glycerol kinase - Escherichia coli (strain K12)
P25396	TEHA_ECOLI	Tellurite resistance protein tehA - Escherichia coli (strain K12)
P39401	OPGB_ECOLI	Phosphoglycerol transferase I - Escherichia coli (strain K12)
P30138	THIF_ECOLI	Adenylyltransferase thiF - Escherichia coli (strain K12)
P0ACD8	MBHL_ECOLI	Hydrogenase-1 large chain - Escherichia coli (strain K12)
P77716	YCJP_ECOLI	Inner membrane ABC transporter permease protein ycjP - Escherichia coli (strain K12)
P0AEJ2	ENTC_ECOLI	Isochorismate synthase entC - Escherichia coli (strain K12)
P75882	GFCD_ECOLI	Uncharacterized lipoprotein gfcD precursor - Escherichia coli (strain K12)
P0AA41	TRUC_ECOLI	tRNA pseudouridine synthase C - Escherichia coli (strain K12)
P76446	RTN_ECOLI	Protein rtn - Escherichia coli (strain K12)
P03813	YGEA_ECOLI	Uncharacterized protein ygeA - Escherichia coli (strain K12)
P07026	SDIA_ECOLI	Regulatory protein sdiA - Escherichia coli (strain K12)
P0AFM2	PROX_ECOLI	Glycine betaine-binding periplasmic protein precursor - Escherichia coli (strain K12)
P0ACE3	HHA_ECOLI	Hemolysin expression-modulating protein - Escherichia coli (strain K12)
P62768	YAEH_ECOLI	UPF0325 protein yaeH - Escherichia coli (strain K12)
P0AE72	CHPR_ECOLI	PemI-like protein 1 - Escherichia coli (strain K12)
P22729	LIVM_ECOLI	High-affinity branched-chain amino acid transport system permease protein livM - Escherichia coli (strain K12)
P75736	YBFF_ECOLI	Esterase ybfF - Escherichia coli (strain K12)
P25535	VISC_ECOLI	Protein visC - Escherichia coli (strain K12)
P08337	MUTT_ECOLI	Mutator mutT protein - Escherichia coli (strain K12)
P76149	YNEI_ECOLI	Aldehyde dehydrogenase-like protein yneI - Escherichia coli (strain K12)
P24192	HYPD_ECOLI	Hydrogenase isoenzymes formation protein hypD - Escherichia coli (strain K12)
P61949	FLAV_ECOLI	Flavodoxin-1 - Escherichia coli (strain K12)
P0A8D3	YAII_ECOLI	UPF0178 protein yaiI - Escherichia coli (strain K12)
P38104	RSPA_ECOLI	Starvation-sensing protein rspA - Escherichia coli (strain K12)
P15068	TRBF_ECOLI	Protein trbF - Escherichia coli (strain K12)
P76023	YCHS_ECOLI	Putative uncharacterized protein ychS - Escherichia coli (strain K12)
P55799	PRP2_ECOLI	Serine/threonine-protein phosphatase 2 - Escherichia coli (strain K12)
P33667	SELU_ECOLI	tRNA 2-selenouridine synthase - Escherichia coli (strain K12)
P39404	BGLJ_ECOLI	Transcriptional activator protein bglJ - Escherichia coli (strain K12)
P76223	YNJB_ECOLI	Protein ynjB - Escherichia coli (strain K12)
P76228	YNJI_ECOLI	Inner membrane protein ynjI - Escherichia coli (strain K12)
P32136	YIHO_ECOLI	Uncharacterized symporter yihO - Escherichia coli (strain K12)
P0A8A2	YEEN_ECOLI	UPF0082 protein yeeN - Escherichia coli (strain K12)
P77775	YFCH_ECOLI	UPF0105 protein yfcH - Escherichia coli (strain K12)
P07001	PNTA_ECOLI	NAD(P) transhydrogenase subunit alpha - Escherichia coli (strain K12)
P0AET8	HDHA_ECOLI	7-alpha-hydroxysteroid dehydrogenase - Escherichia coli (strain K12)
P0A8S9	FLHD_ECOLI	Transcriptional activator flhD - Escherichia coli (strain K12)
P33927	CCMF_ECOLI	Cytochrome c-type biogenesis protein ccmF - Escherichia coli (strain K12)
P39356	YJHU_ECOLI	Uncharacterized transcriptional regulator yjhU - Escherichia coli (strain K12)
P69826	PTMCB_ECOLI	PTS system mannitol-specific cryptic EIICB component - Escherichia coli (strain K12)
P77610	ANSP_ECOLI	L-asparagine permease - Escherichia coli (strain K12)
P76472	YFBH_ECOLI	Uncharacterized protein yfbH - Escherichia coli (strain K12)
P0AGA2	SECY_ECOLI	Preprotein translocase subunit secY - Escherichia coli (strain K12)
P0AF24	NAGD_ECOLI	Protein nagD - Escherichia coli (strain K12)
P00448	SODM_ECOLI	Superoxide dismutase [Mn] - Escherichia coli (strain K12)
P62395	SECM_ECOLI	Secretion monitor precursor - Escherichia coli (strain K12)
P0ACR9	MPRA_ECOLI	Transcriptional repressor mprA - Escherichia coli (strain K12)
P76092	YNBC_ECOLI	Uncharacterized protein ynbC - Escherichia coli (strain K12)
P37191	GATZ_ECOLI	Putative tagatose 6-phosphate kinase gatZ - Escherichia coli (strain K12)
P21599	KPYK2_ECOLI	Pyruvate kinase II - Escherichia coli (strain K12)
P67430	YDHM_ECOLI	Uncharacterized HTH-type transcriptional regulator ydhM - Escherichia coli (strain K12)
P18005	YUBP_ECOLI	UPF0380 protein yubP - Escherichia coli (strain K12)
P0A9F9	METR_ECOLI	HTH-type transcriptional regulator metR - Escherichia coli (strain K12)
P76136	Y1500_ECOLI	Putativr uncharacterized protein b1500 - Escherichia coli (strain K12)
P05020	PYRC_ECOLI	Dihydroorotase - Escherichia coli (strain K12)
P42620	YQJG_ECOLI	Uncharacterized protein yqjG - Escherichia coli (strain K12)
P0AE74	CITT_ECOLI	Citrate carrier - Escherichia coli (strain K12)
P0ADK6	YIBA_ECOLI	Protein yibA - Escherichia coli (strain K12)
P39309	YTFA_ECOLI	Uncharacterized protein ytfA - Escherichia coli (strain K12)
P36647	PPDD_ECOLI	Prepilin peptidase-dependent protein D precursor - Escherichia coli (strain K12)
P22256	GABT_ECOLI	4-aminobutyrate aminotransferase - Escherichia coli (strain K12)
P52086	COBC_ECOLI	Alpha-ribazole phosphatase - Escherichia coli (strain K12)
P77328	YBBY_ECOLI	Putative purine permease ybbY - Escherichia coli (strain K12)
P08203	ARAD_ECOLI	L-ribulose-5-phosphate 4-epimerase - Escherichia coli (strain K12)
P06966	DICA_ECOLI	HTH-type transcriptional regulator dicA - Escherichia coli (strain K12)
P11071	ACEK_ECOLI	Isocitrate dehydrogenase kinase/phosphatase - Escherichia coli (strain K12)
P0A8P1	LFTR_ECOLI	Leucyl/phenylalanyl-tRNA--protein transferase - Escherichia coli (strain K12)
P08555	DSDX_ECOLI	DsdX permease - Escherichia coli (strain K12)
P36938	PGM_ECOLI	Phosphoglucomutase - Escherichia coli (strain K12)
P77221	YAHG_ECOLI	Uncharacterized protein yahG - Escherichia coli (strain K12)
P76641	GUAD_ECOLI	Guanine deaminase - Escherichia coli (strain K12)
P0A9S5	GLDA_ECOLI	Glycerol dehydrogenase - Escherichia coli (strain K12)
P0A805	RRF_ECOLI	Ribosome recycling factor - Escherichia coli (strain K12)
P37657	YHJS_ECOLI	Uncharacterized protein yhjS - Escherichia coli (strain K12)
P27305	GLUQ_ECOLI	Glutamyl-Q tRNA(Asp) synthetase - Escherichia coli (strain K12)
P63183	KUP_ECOLI	Low affinity potassium transport system protein kup - Escherichia coli (strain K12)
P39267	YJCZ_ECOLI	Uncharacterized protein yjcZ - Escherichia coli (strain K12)
P0ADM0	YIDH_ECOLI	Inner membrane protein yidH - Escherichia coli (strain K12)
P37643	YHJE_ECOLI	Inner membrane metabolite transport protein yhjE - Escherichia coli (strain K12)
P32153	FRVX_ECOLI	Putative frv operon protein frvX - Escherichia coli (strain K12)
P0A817	METK_ECOLI	S-adenosylmethionine synthetase - Escherichia coli (strain K12)
P0ADA1	TESA_ECOLI	Acyl-CoA thioesterase I precursor - Escherichia coli (strain K12)
P76009	EMTA_ECOLI	Endotype membrane-bound lytic murein transglycosylase A precursor - Escherichia coli (strain K12)
P0A8E1	YCFP_ECOLI	UPF0227 protein ycfP - Escherichia coli (strain K12)
P75835	YCAM_ECOLI	Inner membrane transporter ycaM - Escherichia coli (strain K12)
P0A9C0	GLPA_ECOLI	Anaerobic glycerol-3-phosphate dehydrogenase subunit A - Escherichia coli (strain K12)
P41036	NANT_ECOLI	Putative sialic acid transporter - Escherichia coli (strain K12)
P0AF08	MRP_ECOLI	Protein mrp - Escherichia coli (strain K12)
P0AA43	RSUA_ECOLI	Ribosomal small subunit pseudouridine synthase A - Escherichia coli (strain K12)
P56257	YKGL_ECOLI	Uncharacterized protein ykgL - Escherichia coli (strain K12)
P32672	PTFC2_ECOLI	Fructose-like permease IIC component 2 - Escherichia coli (strain K12)
P0C5W4	INSD_ECOLI	Transposase insD for insertion element IS2A/D/F/H/I/K - Escherichia coli (strain K12)
P31443	YIDF_ECOLI	Uncharacterized protein yidF - Escherichia coli (strain K12)
P31120	GLMM_ECOLI	Phosphoglucosamine mutase - Escherichia coli (strain K12)
P0A6A0	UBIB_ECOLI	Probable ubiquinone biosynthesis protein ubiB - Escherichia coli (strain K12)
P0AAJ3	FDNH_ECOLI	Formate dehydrogenase, nitrate-inducible, iron-sulfur subunit - Escherichia coli (strain K12)
P69829	PTSN_ECOLI	Nitrogen regulatory protein - Escherichia coli (strain K12)
P50457	PUUE_ECOLI	4-aminobutyrate aminotransferase - Escherichia coli (strain K12)
P21362	YCIF_ECOLI	Protein yciF - Escherichia coli (strain K12)
P30744	SDHM_ECOLI	L-serine dehydratase 2 - Escherichia coli (strain K12)
P77316	YBDR_ECOLI	Uncharacterized zinc-type alcohol dehydrogenase-like protein ybdR - Escherichia coli (strain K12)
P08368	CREB_ECOLI	Transcriptional regulatory protein creB - Escherichia coli (strain K12)
P0A9L3	FKBB_ECOLI	FKBP-type 22 kDa peptidyl-prolyl cis-trans isomerase - Escherichia coli (strain K12)
P45581	YCFK_ECOLI	Uncharacterized protein ycfK - Escherichia coli (strain K12)
P77485	CUSS_ECOLI	Sensor kinase cusS - Escherichia coli (strain K12)
P76541	EUTL_ECOLI	Ethanolamine utilization protein eutL - Escherichia coli (strain K12)
P52643	LDHD_ECOLI	D-lactate dehydrogenase - Escherichia coli (strain K12)
P39366	SGCX_ECOLI	Putative sgc region protein sgcX - Escherichia coli (strain K12)
P0AGC0	UHPT_ECOLI	Hexose phosphate transport protein - Escherichia coli (strain K12)
P77239	CUSB_ECOLI	Cation efflux system protein cusB precursor - Escherichia coli (strain K12)
P31473	RAVA_ECOLI	ATPase ravA - Escherichia coli (strain K12)
P77526	YFCG_ECOLI	Uncharacterized GST-like protein yfcG - Escherichia coli (strain K12)
P0ABJ3	CYOC_ECOLI	Cytochrome o ubiquinol oxidase subunit 3 - Escherichia coli (strain K12)
P0AEY5	MDAB_ECOLI	Modulator of drug activity B - Escherichia coli (strain K12)
P33022	RIHB_ECOLI	Pyrimidine-specific ribonucleoside hydrolase rihB - Escherichia coli (strain K12)
P16256	PANF_ECOLI	Sodium/pantothenate symporter - Escherichia coli (strain K12)
P0AD40	YPEB_ECOLI	Uncharacterized protein ypeB - Escherichia coli (strain K12)
P0AET2	HDEB_ECOLI	Protein hdeB precursor - Escherichia coli (strain K12)
P19932	HYAF_ECOLI	Hydrogenase-1 operon protein hyaF - Escherichia coli (strain K12)
P77335	HLYE_ECOLI	Hemolysin E, chromosomal - Escherichia coli (strain K12)
P31446	YIDI_ECOLI	Inner membrane protein yidI - Escherichia coli (strain K12)
P24203	YJIA_ECOLI	Uncharacterized GTP-binding protein yjiA - Escherichia coli (strain K12)
Q9JMS0	YUAU_ECOLI	Uncharacterized protein yuaU - Escherichia coli (strain K12)
P69816	PTFB2_ECOLI	Fructose-like phosphotransferase enzyme IIB component 2 - Escherichia coli (strain K12)
P77319	HSCC_ECOLI	Chaperone protein hscC - Escherichia coli (strain K12)
P75821	YBJS_ECOLI	Uncharacterized protein ybjS - Escherichia coli (strain K12)
P58037	YRHD_ECOLI	Uncharacterized protein yrhD - Escherichia coli (strain K12)
P76182	RNFD_ECOLI	Electron transport complex protein rnfD - Escherichia coli (strain K12)
P77272	PTYBC_ECOLI	PTS system N-acetylmuramic acid-specific EIIBC component - Escherichia coli (strain K12)
P24202	MRR_ECOLI	Mrr restriction system protein - Escherichia coli (strain K12)
P33591	NIKB_ECOLI	Nickel transport system permease protein nikB - Escherichia coli (strain K12)
P31549	THIP_ECOLI	Thiamine transport system permease protein thiP - Escherichia coli (strain K12)
P76323	INTG_ECOLI	Putative lambdoid prophage defective integrase - Escherichia coli (strain K12)
P00892	ILVG_ECOLI	Acetolactate synthase isozyme 2 large subunit - Escherichia coli (strain K12)
P45470	YHBO_ECOLI	Protein yhbO - Escherichia coli (strain K12)
P0AFM4	PSIF_ECOLI	Phosphate starvation-inducible protein psiF precursor - Escherichia coli (strain K12)
Q2M7R5	YIBT_ECOLI	Uncharacterized protein yibT - Escherichia coli (strain K12)
P07762	GLGB_ECOLI	1,4-alpha-glucan-branching enzyme - Escherichia coli (strain K12)
P52600	EMRY_ECOLI	Multidrug resistance protein Y - Escherichia coli (strain K12)
P75763	YBHI_ECOLI	Inner membrane protein ybhI - Escherichia coli (strain K12)
P0A959	YFBQ_ECOLI	Uncharacterized aminotransferase yfbQ - Escherichia coli (strain K12)
P0AEX7	LIVH_ECOLI	High-affinity branched-chain amino acid transport system permease protein livH - Escherichia coli (strain K12)
P30147	HYI_ECOLI	Hydroxypyruvate isomerase - Escherichia coli (strain K12)
P0ADE6	YGAU_ECOLI	Uncharacterized protein ygaU - Escherichia coli (strain K12)
P0AGH1	YHHJ_ECOLI	Inner membrane transport permease yhhJ - Escherichia coli (strain K12)
P60844	AQPZ_ECOLI	Aquaporin Z - Escherichia coli (strain K12)
P75798	GSIC_ECOLI	Glutathione transport system permease protein gsiC - Escherichia coli (strain K12)
P67127	YGDQ_ECOLI	UPF0053 inner membrane protein ygdQ - Escherichia coli (strain K12)
P52005	TORY_ECOLI	Cytochrome c-type protein torY - Escherichia coli (strain K12)
P0AFY8	SEQA_ECOLI	Protein seqA - Escherichia coli (strain K12)
P0A955	ALKH_ECOLI	KHG/KDPG aldolase - Escherichia coli (strain K12)
P0ACC3	ERPA_ECOLI	Iron-binding protein erpA - Escherichia coli (strain K12)
P63264	CBPM_ECOLI	Chaperone modulatory protein cbpM - Escherichia coli (strain K12)
P23871	HEMH_ECOLI	Ferrochelatase - Escherichia coli (strain K12)
P37902	GLTI_ECOLI	Glutamate/aspartate periplasmic-binding protein precursor - Escherichia coli (strain K12)
P0A8P6	XERC_ECOLI	Tyrosine recombinase xerC - Escherichia coli (strain K12)
P32169	RHAD_ECOLI	Rhamnulose-1-phosphate aldolase - Escherichia coli (strain K12)
P42628	YHAO_ECOLI	Inner membrane transport protein yhaO - Escherichia coli (strain K12)
P0AAD8	TDCC_ECOLI	Threonine/serine transporter tdcC - Escherichia coli (strain K12)
P30852	SMF_ECOLI	Protein smf - Escherichia coli (strain K12)
P0AD59	IVY_ECOLI	Inhibitor of vertebrate lysozyme precursor - Escherichia coli (strain K12)
P0A894	YHBJ_ECOLI	UPF0042 protein yhbJ - Escherichia coli (strain K12)
P08194	GLPT_ECOLI	Glycerol-3-phosphate transporter - Escherichia coli (strain K12)
P33634	YFIE_ECOLI	Uncharacterized HTH-type transcriptional regulator yfiE - Escherichia coli (strain K12)
P0AA80	GARP_ECOLI	Probable galactarate transporter - Escherichia coli (strain K12)
P68567	YHIQ_ECOLI	UPF0341 protein yhiQ - Escherichia coli (strain K12)
P0A8R0	RRAA_ECOLI	Regulator of ribonuclease activity A - Escherichia coli (strain K12)
P36566	SMTA_ECOLI	Protein smtA - Escherichia coli (strain K12)
P0A7A9	IPYR_ECOLI	Inorganic pyrophosphatase - Escherichia coli (strain K12)
P77569	MHPR_ECOLI	Mhp operon transcriptional activator - Escherichia coli (strain K12)
P30863	DKGB_ECOLI	2,5-diketo-D-gluconic acid reductase B - Escherichia coli (strain K12)
P76440	YEIT_ECOLI	Uncharacterized oxidoreductase yeiT - Escherichia coli (strain K12)
P24169	DCOS_ECOLI	Ornithine decarboxylase, inducible - Escherichia coli (strain K12)
P76466	YFAT_ECOLI	Uncharacterized protein yfaT precursor - Escherichia coli (strain K12)
P38684	TORR_ECOLI	TorCAD operon transcriptional regulatory protein torR - Escherichia coli (strain K12)
P0AG07	RPE_ECOLI	Ribulose-phosphate 3-epimerase - Escherichia coli (strain K12)
P45795	YRDB_ECOLI	Uncharacterized protein yrdB - Escherichia coli (strain K12)
P76080	PAAD_ECOLI	Phenylacetic acid degradation protein paaD - Escherichia coli (strain K12)
P0A786	PYRB_ECOLI	Aspartate carbamoyltransferase catalytic chain - Escherichia coli (strain K12)
P28904	TREC_ECOLI	Trehalose-6-phosphate hydrolase - Escherichia coli (strain K12)
P00452	RIR1_ECOLI	Ribonucleoside-diphosphate reductase 1 subunit alpha - Escherichia coli (strain K12)
P00946	MANA_ECOLI	Mannose-6-phosphate isomerase - Escherichia coli (strain K12)
P64567	YQGB_ECOLI	Uncharacterized protein yqgB - Escherichia coli (strain K12)
P76208	YNIB_ECOLI	Uncharacterized protein yniB - Escherichia coli (strain K12)
P31057	PANB_ECOLI	3-methyl-2-oxobutanoate hydroxymethyltransferase - Escherichia coli (strain K12)
P28638	YHDJ_ECOLI	Uncharacterized adenine-specific methylase yhdJ - Escherichia coli (strain K12)
P45532	TUSD_ECOLI	Sulfurtransferase tusD - Escherichia coli (strain K12)
P33221	PURT_ECOLI	Phosphoribosylglycinamide formyltransferase 2 - Escherichia coli (strain K12)
P0AB33	BSSS_ECOLI	Biofilm regulator bssS - Escherichia coli (strain K12)
P07862	DDLB_ECOLI	D-alanine--D-alanine ligase B - Escherichia coli (strain K12)
P0ABJ1	CYOA_ECOLI	Ubiquinol oxidase subunit 2 precursor - Escherichia coli (strain K12)
P26648	SUFI_ECOLI	Protein sufI precursor - Escherichia coli (strain K12)
P0A6E9	BIOD2_ECOLI	Putative dethiobiotin synthetase - Escherichia coli (strain K12)
P09053	AVTA_ECOLI	Valine--pyruvate aminotransferase - Escherichia coli (strain K12)
P0ACR2	YDHB_ECOLI	Uncharacterized HTH-type transcriptional regulator ydhB - Escherichia coli (strain K12)
P0A6K3	DEF_ECOLI	Peptide deformylase - Escherichia coli (strain K12)
P77536	YKGF_ECOLI	Uncharacterized electron transport protein ykgF - Escherichia coli (strain K12)
P0AC69	GLRX4_ECOLI	Glutaredoxin-4 - Escherichia coli (strain K12)
P75973	YMFJ_ECOLI	Uncharacterized protein ymfJ - Escherichia coli (strain K12)
P77434	YFDZ_ECOLI	Uncharacterized aminotransferase yfdZ - Escherichia coli (strain K12)
P0ACI3	XYLR_ECOLI	Xylose operon regulatory protein - Escherichia coli (strain K12)
P32690	YJBI_ECOLI	Uncharacterized protein yjbI - Escherichia coli (strain K12)
P13000	BIOD_ECOLI	Dethiobiotin synthetase - Escherichia coli (strain K12)
P76038	PUUD_ECOLI	Gamma-glutamyl-gamma-aminobutyrate hydrolase - Escherichia coli (strain K12)
P76469	YFAU_ECOLI	Uncharacterized protein yfaU - Escherichia coli (strain K12)
P0ACH5	MARA_ECOLI	Multiple antibiotic resistance protein marA - Escherichia coli (strain K12)
[truncated: 2,319 more rows]
