# Supplementary material for: Properties and identification of antibiotic drug targets
Source: BMC Bioinformatics. 2010 Apr 20;11:195. doi: 10.1186/1471-2105-11-195 (PMC2873537; doi:10.1186/1471-2105-11-195)
Supplement: Additional file 7 — Non-redundant putative essential genes. Essential genes are those that are not able to recover from a random insertion disruption [32]. 603 non-redundant putative essential genes are listed here, downloaded from the National Microbial Pathogen Data resource (NMPDR) http://www.nmpdr.org/FIG/wiki/view.cgi/Main/EssentialGenes. [file 1471-2105-11-195-S7.XLS]

## Sheet: Table 7
Non-Redundant Putative Essential Genes
Gene ID	Functional assignment
fig|83333.1.peg.1018	Glyoxylate reductase (EC 1.1.1.79) / Glyoxylate reductase (EC 1.1.1.26) / Hydroxypyruvate reductase (EC 1.1.1.81); 2-ketoaldonate reductase, broad specificity (EC 1.1.1.215) (EC 1.1.1.-)
fig|83333.1.peg.1019	putative histidinol phosphatase and related hydrolases of the PHP family
fig|83333.1.peg.1021	Glutathione-regulated potassium-efflux system protein
fig|83333.1.peg.1024	Curli production assembly/transport component CsgE
fig|83333.1.peg.1037	Acidic protein msyB
fig|83333.1.peg.103	Dephospho-CoA kinase (EC 2.7.1.24)
fig|83333.1.peg.1054	Virulence factor mviN homolog
fig|83333.1.peg.1069	Ribonuclease E (EC 3.1.4.-)
fig|83333.1.peg.1070	hypothetical protein
fig|83333.1.peg.1076	3-oxoacyl-[acyl-carrier-protein] synthase, KASIII (EC 2.3.1.41)
fig|83333.1.peg.1077	Malonyl CoA-acyl carrier protein transacylase (EC 2.3.1.39)
fig|83333.1.peg.1078	3-oxoacyl-[acyl-carrier protein] reductase (EC 1.1.1.100)
fig|83333.1.peg.1083	Thymidylate kinase (EC 2.7.4.9)
fig|83333.1.peg.1084	DNA polymerase III delta prime subunit (EC 2.7.7.7)
fig|83333.1.peg.1093	putative esterase
fig|83333.1.peg.1101	Lipoprotein releasing system transmembrane protein LolC
fig|83333.1.peg.1102	Lipoprotein releasing system ATP-binding protein lolD
fig|83333.1.peg.1103	Lipoprotein releasing system transmembrane protein lolE
fig|83333.1.peg.1108	ABC transporter, periplasmic spermidine putrescine-binding protein potD (TC
fig|83333.1.peg.1109	Spermidine Putrescine ABC transporter permease component potC (TC
fig|83333.1.peg.1113	hypothetical protein
fig|83333.1.peg.1118	tRNA (5-methylaminomethyl-2-thiouridylate)-methyltransferase (EC 2.1.1.61)
fig|83333.1.peg.1128	hypothetical protein
fig|83333.1.peg.1129	hypothetical protein
fig|83333.1.peg.1130	putative phage repressor
fig|83333.1.peg.1131	hypothetical protein
fig|83333.1.peg.1145	Enhancing lycopene biosynthesis protein 1
fig|83333.1.peg.1146	hypothetical protein
fig|83333.1.peg.115	Dihydrolipoamide acetyltransferase component of pyruvate dehydrogenase complex (EC 2.3.1.12)
fig|83333.1.peg.1161	Septum site-determining protein minD
fig|83333.1.peg.1166	Fumarylacetoacetate hydrolase family protein
fig|83333.1.peg.116	Dihydrolipoamide dehydrogenase of pyruvate dehydrogenase complex (EC 1.8.1.4) @ Dihydrolipoamide dehydrogenase (EC 1.8.1.4)
fig|83333.1.peg.1175	D-amino acid dehydrogenase small subunit (EC 1.4.99.1)
fig|83333.1.peg.1185	PTS-dependent dihydroxyacetone kinase, ADP-binding subunit DhaL (EC 2.7.1.121)
fig|83333.1.peg.1189	GTP-binding and nucleic acid-binding protein YchF
fig|83333.1.peg.1190	Peptidyl-tRNA hydrolase (EC 3.1.1.29)
fig|83333.1.peg.1191	probable membrane protein YPO2012
fig|83333.1.peg.1193	Ribose-phosphate pyrophosphokinase (EC 2.7.6.1)
fig|83333.1.peg.1194	4-diphosphocytidyl-2-C-methyl-D-erythritol kinase (EC 2.7.1.148)
fig|83333.1.peg.1198	Methylase of polypeptide chain release factors
fig|83333.1.peg.1199	Protein sirB2
fig|83333.1.peg.1201	2-Keto-3-deoxy-D-manno-octulosonate-8-phosphate synthase (EC 2.5.1.55)
fig|83333.1.peg.1219	Formyltetrahydrofolate deformylase (EC 3.5.1.10)
fig|83333.1.peg.1222	Hnr protein
fig|83333.1.peg.1223	UTP--glucose-1-phosphate uridylyltransferase (EC 2.7.7.9)
fig|83333.1.peg.1224	DNA-binding protein H-NS
fig|83333.1.peg.1225	Thymidine kinase (EC 2.7.1.21)
fig|83333.1.peg.122	YacC
fig|83333.1.peg.1232	Oligopeptide transport system permease protein oppC (TC 3.A.1.5.1)
fig|83333.1.peg.1233	Oligopeptide transport ATP-binding protein oppD (TC 3.A.1.5.1)
fig|83333.1.peg.1239	Ferric siderophore transport system, periplasmic binding protein TonB
fig|83333.1.peg.1240	Putative acyl-coA hydrolase
fig|83333.1.peg.1241	Intracellular septation protein
fig|83333.1.peg.1256	tRNA pseudouridine synthase A (EC 4.2.1.70) / Ribosomal large subunit pseudouridine synthase B (EC 5.4.99.-)
fig|83333.1.peg.1257	Cob(I)alamin adenosyltransferase (EC 2.5.1.17)
fig|83333.1.peg.1258	Putative oxidoreductase
fig|83333.1.peg.1261	DNA topoisomerase I (EC 5.99.1.2)
fig|83333.1.peg.1264	GTP cyclohydrolase II (EC 3.5.4.25)
fig|83333.1.peg.1266	Putative inner membrane protein
fig|83333.1.peg.1268	Orotidine 5'-phosphate decarboxylase (EC 4.1.1.23)
fig|83333.1.peg.126	Carbonic anhydrase (EC 4.2.1.1)
fig|83333.1.peg.1276	Enoyl-[acyl-carrier-protein] reductase [NADH] (EC 1.3.1.9)
fig|83333.1.peg.1294	Phage shock protein C
fig|83333.1.peg.1296	Phage shock protein E precursor
fig|83333.1.peg.129	Putative PTS system IIA component yadI (EC 2.7.1.69)
fig|83333.1.peg.1310	GTP-binding protein
fig|83333.1.peg.1314	Putative carboxypeptidase
fig|83333.1.peg.1321	Putative inner membrane protein
fig|83333.1.peg.1329	hypothetical protein
fig|83333.1.peg.1346	Rac prophage repressor
fig|83333.1.peg.1347	hypothetical protein
fig|83333.1.peg.1348	hypothetical protein
fig|83333.1.peg.1349	hypothetical protein
fig|83333.1.peg.1369	Heat shock protein hslJ
fig|83333.1.peg.1380	Phenylacetic acid degradation protein paaC
fig|83333.1.peg.1389	Phenylacetic acid degradation operon negative regulatory protein paaX
fig|83333.1.peg.1390	Phenylacetic acid degradation protein paaY
fig|83333.1.peg.1400	FMN-dependent NADH-azoreductase
fig|83333.1.peg.1407	Methyl-accepting chemotaxis protein III (ribose and galactose chemoreceptor protein)
fig|83333.1.peg.1413	Ribosomal-protein-L7p-serine acetyltransferase (EC 2.3.1.-)
fig|83333.1.peg.1420	Transcriptional regulator yidN, Cro/CI family
fig|83333.1.peg.1424	hypothetical protein
fig|83333.1.peg.1427	Spermidine Putrescine transport ATP-binding protein potA (TC
fig|83333.1.peg.1428	Spermidine Putrescine ABC transporter permease component potB (TC
fig|83333.1.peg.1429	Spermidine Putrescine ABC transporter permease component potC (TC
fig|83333.1.peg.142	2-amino-4-hydroxy-6-hydroxymethyldihydropteridine pyrophosphokinase (EC 2.7.6.3)
fig|83333.1.peg.1433	Putative inner membrane protein
fig|83333.1.peg.1434	Putative acetyltransferase
fig|83333.1.peg.1438	hypothetical protein
fig|83333.1.peg.1449	N-hydroxyarylamine O-acetyltransferase (EC 2.3.1.118)
fig|83333.1.peg.1450	Phenazine biosynthesis protein PhzF
fig|83333.1.peg.1457	Putative glycoportein
fig|83333.1.peg.1458	putative outer membrane porin protein
fig|83333.1.peg.1464	hypothetical protein
fig|83333.1.peg.1472	Dipeptide transport system permease protein dppC (TC 3.A.1.5.2); Putative hemine transporter ATP-binding subunit
fig|83333.1.peg.14	Chaperone protein DnaK
fig|83333.1.peg.1510	hypothetical protein
fig|83333.1.peg.1518	Multiple antibiotic resistance protein MarA
fig|83333.1.peg.1521	Putative transport protein
fig|83333.1.peg.1543	hypothetical protein
fig|83333.1.peg.1544	Lysis protein S
fig|83333.1.peg.1551	RelE antibacterial toxin protein
fig|83333.1.peg.1553	hypothetical protein
fig|83333.1.peg.1557	regulator of dicB
fig|83333.1.peg.155	Glutamate-1-semialdehyde aminotransferase (EC 5.4.3.8)
fig|83333.1.peg.1568	putative inner membrane lipoprotein
fig|83333.1.peg.1572	hypothetical protein
fig|83333.1.peg.1575	Anaerobic dimethyl sulfoxide reductase chain B (EC 1.8.99.-)
fig|83333.1.peg.1585	Putative membrane transporter of cations and cationic drugs
fig|83333.1.peg.1595	Sensor protein rstB (EC 2.7.3.-)
fig|83333.1.peg.1596	DNA replication terminus site-binding protein
fig|83333.1.peg.1600	Putative GTP-binding protein YdgA
fig|83333.1.peg.1604	Transcriptional repressor UidR
fig|83333.1.peg.160	5'-methylthioadenosine nucleosidase (EC 3.2.2.16) / S-adenosylhomocysteine nucleosidase (EC 3.2.2.9)
fig|83333.1.peg.1620	Tripeptide permease tppB
fig|83333.1.peg.1623	Tyrosyl-tRNA synthetase (EC 6.1.1.1)
fig|83333.1.peg.1634	hypothetical protein
fig|83333.1.peg.1638	Ribonuclease T (EC 3.1.13.-)
fig|83333.1.peg.1640	Probable monothiol glutaredoxin ydhD
fig|83333.1.peg.1648	Riboflavin synthase alpha chain (EC 2.5.1.9)
fig|83333.1.peg.1651	Protein ydhR precursor
fig|83333.1.peg.1655	NrfC-like protein
fig|83333.1.peg.1668	Iron binding protein SufA for iron-sulfur cluster assembly
fig|83333.1.peg.166	2,3,4,5-tetrahydropyridine-2,6-dicarboxylate N-succinyltransferase (EC 2.3.1.117)
fig|83333.1.peg.1670	hypothetical protein
fig|83333.1.peg.1679	Crotonobetainyl-CoA dehydrogenase (EC 1.3.99.-)
fig|83333.1.peg.167	[Protein-PII] uridylyltransferase (EC 2.7.7.59)
fig|83333.1.peg.1682	Electron transfer flavoprotein, alpha subunit
fig|83333.1.peg.1684	Ferredoxin-like protein ydiT
fig|83333.1.peg.1688	2-keto-3-deoxy-D-arabino-heptulosonate-7-phosphate synthase I alpha (EC 2.5.1.54)
fig|83333.1.peg.168	Methionine aminopeptidase (EC 3.4.11.18)
fig|83333.1.peg.1694	Glutathione peroxidase (EC 1.11.1.9)
fig|83333.1.peg.169	SSU ribosomal protein S2p (SAe)
fig|83333.1.peg.1700	LSU ribosomal protein L20p
fig|83333.1.peg.1702	Translation initiation factor 3
fig|83333.1.peg.1703	Threonyl-tRNA synthetase (EC 6.1.1.3)
fig|83333.1.peg.1705	Putative outer membrane protein
fig|83333.1.peg.1707	hypothetical protein
fig|83333.1.peg.170	Translation elongation factor Ts
fig|83333.1.peg.1719	PTS system, chitobiose-specific IIA component (EC 2.7.1.69)
fig|83333.1.peg.171	Uridylate kinase (EC 2.7.4.-)
fig|83333.1.peg.1721	PTS system, chitobiose-specific IIB component (EC 2.7.1.69)
fig|83333.1.peg.1723	NAD synthetase (EC 6.3.1.5)
fig|83333.1.peg.1724	Excinuclease cho (excinuclease ABC alternative C subunit)
fig|83333.1.peg.1725	Conserved hypothetical protein (perhaps related to histidine degradation)
fig|83333.1.peg.1728	Succinylarginine dihydrolase (EC 3.5.3.23)
fig|83333.1.peg.172	Ribosome recycling factor
fig|83333.1.peg.1730	Arginine N-succinyltransferase (EC 2.3.1.109)
fig|83333.1.peg.1736	Hypothetical protein YnjA
fig|83333.1.peg.1739	ABC transporter, ATP-binding protein YnjD
fig|83333.1.peg.173	1-deoxy-D-xylulose 5-phosphate reductoisomerase (EC 1.1.1.267)
fig|83333.1.peg.1747	Selenide,water dikinase (EC 2.7.9.3)
fig|83333.1.peg.1748	Protein ydjA
fig|83333.1.peg.174	Undecaprenyl pyrophosphate synthetase (EC 2.5.1.31)
fig|83333.1.peg.175	Phosphatidate cytidylyltransferase (EC 2.7.7.41)
fig|83333.1.peg.1762	NAD-dependent glyceraldehyde-3-phosphate dehydrogenase (EC 1.2.1.12)
fig|83333.1.peg.1774	hypothetical protein
fig|83333.1.peg.1775	hypothetical protein
fig|83333.1.peg.177	Outer membrane protein assembly factor YaeT precursor
fig|83333.1.peg.1790	Inactive homolog of metal-dependent proteases, putative molecular chaperone
fig|83333.1.peg.1792	Putative translation initiation inhibitor
fig|83333.1.peg.180	(3R)-hydroxymyristoyl-[acyl carrier protein] dehydratase (EC 4.2.1.-)
fig|83333.1.peg.181	Acyl-[acyl-carrier-protein]--UDP-N-acetylglucosamine O-acyltransferase (EC 2.3.1.129)
fig|83333.1.peg.1823	Putative periplasmic or exported protein
fig|83333.1.peg.182	Lipid-A-disaccharide synthase (EC 2.4.1.182)
fig|83333.1.peg.1830	hypothetical protein
fig|83333.1.peg.1832	DNA damage-inducible gene in SOS regulon, dependent on cyclic AMP and H-NS
fig|83333.1.peg.1836	Glucose-6-phosphate 1-dehydrogenase (EC 1.1.1.49)
fig|83333.1.peg.183	Ribonuclease HII (EC 3.1.26.4)
fig|83333.1.peg.1847	Crossover junction endodeoxyribonuclease ruvC (EC 3.1.22.4)
fig|83333.1.peg.1848	FIG000859 (not subsystem-based): hypothetical protein
fig|83333.1.peg.1849	Dihydroneopterin triphosphate pyrophosphohydolase type 2
fig|83333.1.peg.184	DNA polymerase III alpha subunit (EC 2.7.7.7)
fig|83333.1.peg.1850	Aspartyl-tRNA synthetase (EC 6.1.1.12)
fig|83333.1.peg.1851	Nicotinamidase/isochorismatase family protein
fig|83333.1.peg.1855	tRNA (5-methoxyuridine) 34 synthase
fig|83333.1.peg.185	Acetyl-coenzyme A carboxyl transferase alpha chain (EC 6.4.1.2)
fig|83333.1.peg.1860	Arginyl-tRNA synthetase (EC 6.1.1.19)
fig|83333.1.peg.1868	Chemotaxis protein methyltransferase CheR (EC 2.1.1.80)
fig|83333.1.peg.1871	Positive regulator of CheA protein activity (CheW)
fig|83333.1.peg.1874	Flagellar motor rotation protein motA
fig|83333.1.peg.1879	Universal stress protein C
fig|83333.1.peg.1883	L-arabinose transport ATP-binding protein araG (TC 3.A.1.2.2)
fig|83333.1.peg.1884	L-arabinose-binding periplasmic protein precursor araF (TC 3.A.1.2.2)
fig|83333.1.peg.188	tRNA(Ile)-lysidine synthetase
fig|83333.1.peg.1892	CDP-diacylglycerol--glycerol-3-phosphate 3-phosphatidyltransferase (EC 2.7.8.5)
fig|83333.1.peg.1909	Putative transport system permease protein
fig|83333.1.peg.1922	Flagellar protein fliJ
fig|83333.1.peg.1924	Flagellar biosynthesis protein fliL
fig|83333.1.peg.1926	Flagellar motor switch protein fliN
fig|83333.1.peg.1940	DNA-cytosine methyltransferase (EC 2.1.1.37)
fig|83333.1.peg.1954	Putative inner membrane protein
fig|83333.1.peg.195	Prolyl-tRNA synthetase (EC 6.1.1.15)
fig|83333.1.peg.1979	Z5091 protein
fig|83333.1.peg.1983	DNA gyrase inhibitory protein
fig|83333.1.peg.2018	UTP--glucose-1-phosphate uridylyltransferase (EC 2.7.7.9)
fig|83333.1.peg.2037	Low molecular weight protein-tyrosine-phosphatase wzb (EC 3.1.3.48)
fig|83333.1.peg.2049	hypothetical protein
fig|83333.1.peg.2056	hypothetical protein
fig|83333.1.peg.205	SAM-dependent methyltransferase (EC 2.1.1.-)
fig|83333.1.peg.2066	Galactitol-1-phosphate 5-dehydrogenase (EC 1.1.1.251)
fig|83333.1.peg.2080	hypothetical protein
fig|83333.1.peg.2085	Putative chaperone protein
fig|83333.1.peg.2086	Putative fimbrial-like protein
fig|83333.1.peg.2089	Methionyl-tRNA synthetase (EC 6.1.1.10)
fig|83333.1.peg.209	Ribonuclease HI (EC 3.1.26.4)
fig|83333.1.peg.210	DNA polymerase III epsilon subunit (EC 2.7.7.7)
fig|83333.1.peg.2125	Galactose/methyl galactoside ABC transport system, D-galactose-binding periplasmic protein MglB (TC 3.A.1.2.3)
fig|83333.1.peg.2128	GTP cyclohydrolase I (EC 3.5.4.16) type 1
fig|83333.1.peg.2136	Probable pyrimidine nucleoside transport protein
fig|83333.1.peg.2138	Predicted N-ribosylNicotinamide CRP-like regulator
fig|83333.1.peg.2139	Probable pyrimidine nucleoside transport protein
fig|83333.1.peg.2154	Oligopeptide transport system permease protein oppC (TC 3.A.1.5.1)
fig|83333.1.peg.2160	LSU ribosomal protein L25p
fig|83333.1.peg.2171	Cytochrome c-type biogenesis protein CcmE, heme chaperone
fig|83333.1.peg.2204	DNA gyrase subunit A (EC 5.99.1.3)
fig|83333.1.peg.2205	Ubiquinone biosynthesis SAM-dependent O-methyltransferase (EC 2.1.1.-)
fig|83333.1.peg.2207	Ribonucleotide reductase of class Ia (aerobic), alpha subunit (EC 1.17.4.1)
fig|83333.1.peg.2208	Ribonucleotide reductase of class Ia (aerobic), beta subunit (EC 1.17.4.1)
fig|83333.1.peg.2217	hypothetical protein
fig|83333.1.peg.2219	Putative transport protein
fig|83333.1.peg.2234	O-succinylbenzoic acid--CoA ligase (EC 6.2.1.26)
fig|83333.1.peg.2241	Acetyltransferase (EC 2.3.1.-)
fig|83333.1.peg.2270	Acetate kinase (EC 2.7.2.1)
fig|83333.1.peg.2278	Putative sugar nucleotide epimerase
fig|83333.1.peg.2285	3-polyprenyl-4-hydroxybenzoate carboxy-lyase UbiX (EC 4.1.1.-)
fig|83333.1.peg.2287	Colicin V production protein
fig|83333.1.peg.2290	Acetyl-coenzyme A carboxyl transferase beta chain (EC 6.4.1.2)
fig|83333.1.peg.2293	Aspartate-semialdehyde dehydrogenase (EC 1.2.1.11) homolog
fig|83333.1.peg.2297	3-oxoacyl-[acyl-carrier-protein] synthase, KASI (EC 2.3.1.41)
fig|83333.1.peg.2348	hypothetical protein
fig|83333.1.peg.2360	PTS system, fructose-specific IIABC component (EC 2.7.1.69)
fig|83333.1.peg.2371	Glutamyl-tRNA synthetase (EC 6.1.1.17)
fig|83333.1.peg.2379	DNA ligase (EC 6.5.1.2) ## LigA
fig|83333.1.peg.2380	Cell division protein zipA
fig|83333.1.peg.239	Z5091 protein
fig|83333.1.peg.23	SSU ribosomal protein S20p
fig|83333.1.peg.2407	Ethanolamine utilization polyhedral-body-like protein EutL
fig|83333.1.peg.2424	Ethanolamine utilization polyhedral-body-like protein EutN
fig|83333.1.peg.2439	Arsenate reductase and related proteins, glutaredoxin family
fig|83333.1.peg.2440	N-succinyl-L,L-diaminopimelate desuccinylase (EC 3.5.1.18)
fig|83333.1.peg.2447	Dihydrodipicolinate synthase (EC 4.2.1.52)
fig|83333.1.peg.2448	Glycine cleavage system transcriptional antiactivator GcvR
fig|83333.1.peg.2465	Chromosomal replication initiator protein dnaA
fig|83333.1.peg.2481	GTP-binding protein EngA
fig|83333.1.peg.2484	Histidyl-tRNA synthetase (EC 6.1.1.21)
fig|83333.1.peg.2485	1-hydroxy-2-methyl-2-(E)-butenyl 4-diphosphate synthase (EC 1.17.4.3)
fig|83333.1.peg.2488	Nucleoside diphosphate kinase (EC 2.7.4.6)
fig|83333.1.peg.2495	Ferredoxin, 2Fe-2S
fig|83333.1.peg.2496	Chaperone protein HscA
fig|83333.1.peg.2497	Chaperone protein HscB
fig|83333.1.peg.2499	Iron-sulfur cluster assembly scaffold protein IscU
fig|83333.1.peg.2500	Cysteine desulfurase (EC 2.8.1.7)
fig|83333.1.peg.2503	Myo-inositol-1(or 4)-monophosphatase (EC 3.1.3.25)
fig|83333.1.peg.2509	3-phenylpropionate dioxygenase beta subunit (EC 1.14.1.-)
fig|83333.1.peg.2510	3-phenylpropionate dioxygenase ferredoxin subunit
fig|83333.1.peg.2521	Serine hydroxymethyltransferase (EC 2.1.2.1)
fig|83333.1.peg.2529	tRNA-specific adenosine-34 deaminase (EC 3.5.4.-)
fig|83333.1.peg.2533	Holo-[acyl-carrier protein] synthase (EC 2.7.8.7)
fig|83333.1.peg.2534	Pyridoxal phosphate biosynthetic protein pdxJ
fig|83333.1.peg.2536	GTP-binding protein Era
fig|83333.1.peg.2537	Ribonuclease III (EC 3.1.26.3)
fig|83333.1.peg.2539	Signal peptidase I (EC 3.4.21.89)
fig|83333.1.peg.2550	Autonomous glycyl radical cofactor
fig|83333.1.peg.2553	Thioredoxin 2 (EC 1.8.1.8)
fig|83333.1.peg.2556	CDP-diacylglycerol--serine O-phosphatidyltransferase (EC 2.7.8.8)
fig|83333.1.peg.2561	Ribosomal large subunit pseudouridine synthase D (EC 4.2.1.70)
fig|83333.1.peg.2573	LSU ribosomal protein L19p
fig|83333.1.peg.2574	tRNA (Guanine37-N1) -methyltransferase (EC 2.1.1.31)
fig|83333.1.peg.2575	16S rRNA processing protein RimM
fig|83333.1.peg.2576	SSU ribosomal protein S16p
fig|83333.1.peg.2577	Signal recognition particle, subunit Ffh SRP54 (TC 3.A.5.1.1)
fig|83333.1.peg.2580	Heat shock protein GrpE
fig|83333.1.peg.2581	NAD kinase (EC 2.7.1.23)
fig|83333.1.peg.2584	UPF0125 protein yfjF
fig|83333.1.peg.2585	Putative oligoketide cyclase/lipid transport protein
fig|83333.1.peg.25	Riboflavin kinase (EC 2.7.1.26) / FMN adenylyltransferase (EC 2.7.7.2)
fig|83333.1.peg.2609	Z5091 protein
fig|83333.1.peg.2613	hypothetical protein
fig|83333.1.peg.2626	hypothetical protein
fig|83333.1.peg.2629	Rhodanese-related sulfurtransferases
fig|83333.1.peg.2634	Glutaredoxin-like protein nrdH
fig|83333.1.peg.2635	Ribonucleotide reduction protein NrdI
fig|83333.1.peg.2651	Alanyl-tRNA synthetase (EC 6.1.1.7)
fig|83333.1.peg.266	Xyloside transporter XynT
fig|83333.1.peg.2672	Hydrogenase 3 maturation protease (EC 3.4.-.-)
fig|83333.1.peg.2675	Formate hydrogenlyase complex 3 iron-sulfur protein; Formate hydrogenlyase subunit 6; Ni,Fe-hydrogenase III medium subunit
fig|83333.1.peg.267	Beta-xylosidase (EC 3.2.1.37)
fig|83333.1.peg.2687	hypothetical protein
fig|83333.1.peg.2693	hypothetical protein
fig|83333.1.peg.26	Isoleucyl-tRNA synthetase (EC 6.1.1.5)
fig|83333.1.peg.2702	2-C-methyl-D-erythritol 2,4-cyclodiphosphate synthase (EC 4.6.1.12)
fig|83333.1.peg.2703	2-C-methyl-D-erythritol 4-phosphate cytidylyltransferase (EC 2.7.7.60)
fig|83333.1.peg.2704	Cell division protein ftsB
fig|83333.1.peg.2736	CTP synthase (EC 6.3.4.2)
fig|83333.1.peg.2767	Sulfur acceptor protein CsdE for iron-sulfur cluster assembly
fig|83333.1.peg.2780	Thymidylate synthase (EC 2.1.1.45)
fig|83333.1.peg.2781	Prolipoprotein diacylglyceryl transferase (EC 2.4.99.-)
fig|83333.1.peg.27	Lipoprotein signal peptidase (EC 3.4.23.36)
fig|83333.1.peg.2807	Peptidoglycan-binding like protein precursor
fig|83333.1.peg.281	Putative xanthine dehydrogenase yagS, FAD binding subunit (EC 1.1.1.204)
fig|83333.1.peg.2832	hypothetical protein
fig|83333.1.peg.2849	YgfY COG2938
fig|83333.1.peg.2852	Protein HI1394
fig|83333.1.peg.2859	2-octaprenyl-6-methoxyphenol hydroxylase (EC 1.14.13.-)
fig|83333.1.peg.285	hypothetical protein
fig|83333.1.peg.2861	FIG001590: Putative conserved exported protein precursor
fig|83333.1.peg.2874	Arginine exporter protein argO
fig|83333.1.peg.2876	Fructose-bisphosphate aldolase class II (EC 4.1.2.13)
fig|83333.1.peg.2877	Phosphoglycerate kinase (EC 2.7.2.3)
fig|83333.1.peg.2886	Transketolase (EC 2.2.1.1)
fig|83333.1.peg.2893	S-adenosylmethionine synthetase (EC 2.5.1.6)
fig|83333.1.peg.2898	Glutathione synthetase (EC 6.3.2.3)
fig|83333.1.peg.2899	UPF0301 protein yqgE
fig|83333.1.peg.2900	Putative Holliday junction resolvase (EC 3.1.-.-)
fig|83333.1.peg.2908	L-asparaginase (EC 3.5.1.1)
fig|83333.1.peg.2910	hypothetical protein
fig|83333.1.peg.2940	[NiFe] hydrogenase metallocenter assembly protein HybG
fig|83333.1.peg.2943	Hydrogenase maturation protease (EC 3.4.24.-)
fig|83333.1.peg.2950	Putative membrane protein
fig|83333.1.peg.2965	1-acyl-sn-glycerol-3-phosphate acyltransferase (EC 2.3.1.51)
fig|83333.1.peg.2966	Topoisomerase IV subunit A (EC 5.99.1.-)
fig|83333.1.peg.2968	Transcriptional regulator, Cro/CI family
fig|83333.1.peg.2974	hypothetical protein
fig|83333.1.peg.2977	Topoisomerase IV subunit B (EC 5.99.1.-)
fig|83333.1.peg.2980	Putative cytoplasmic protein
fig|83333.1.peg.2989	3,4-dihydroxy-2-butanone 4-phosphate synthase
fig|83333.1.peg.29	4-hydroxy-3-methylbut-2-enyl diphosphate reductase (EC 1.17.1.2)
fig|83333.1.peg.3004	tRNA nucleotidyltransferase (EC 2.7.7.25)
fig|83333.1.peg.3014	DNA primase (EC 2.7.7.-)
fig|83333.1.peg.3015	RNA polymerase sigma factor RpoD
fig|83333.1.peg.3033	hypothetical protein
fig|83333.1.peg.3042	Inner membrane protein yqjA
fig|83333.1.peg.3043	Uncharacterized protein yqjB
fig|83333.1.peg.3047	Putative uncharacterized protein yqjK
fig|83333.1.peg.3065	Threonine catabolic operon transcriptional activator TdcR
fig|83333.1.peg.3078	PTS system, N-acetylgalactosamine-specific IIB component (EC 2.7.1.69)
fig|83333.1.peg.3079	PTS system, N-acetylgalactosamine-specific IIC component (EC 2.7.1.69)
fig|83333.1.peg.3097	Oxidoreductase (EC 1.1.1.-)
fig|83333.1.peg.3099	hypothetical protein
fig|83333.1.peg.3100	COG2827: putative endonuclease containing a URI domain
fig|83333.1.peg.3101	Putative acetyltransferase
fig|83333.1.peg.3109	Polyribonucleotide nucleotidyltransferase (EC 2.7.7.8)
fig|83333.1.peg.3110	SSU ribosomal protein S15p (S13e)
fig|83333.1.peg.3113	Translation initiation factor 2
fig|83333.1.peg.3114	Transcription termination protein NusA
fig|83333.1.peg.3115	COG0779: clustered with transcription termination protein NusA
fig|83333.1.peg.3126	COG0536: GTP-binding protein Obg
fig|83333.1.peg.3130	Octaprenyl-diphosphate synthase (EC 2.5.1.-) / Dimethylallyltransferase (EC 2.5.1.1) / Geranyltranstransferase (EC 2.5.1.10) / Geranylgeranyl pyrophosphate synthetase (EC 2.5.1.29)
fig|83333.1.peg.3144	Lipopolysaccharide ABC transporter, ATP-binding protein LptB
fig|83333.1.peg.3145	RNA polymerase sigma-54 factor rpoN
fig|83333.1.peg.3147	PTS system nitrogen-specific IIA component, PtsN
fig|83333.1.peg.3163	putative transcriptional regulator
fig|83333.1.peg.3170	Transcriptional regulator NanR
fig|83333.1.peg.3174	SSU ribosomal protein S9p (S16e)
fig|83333.1.peg.3175	LSU ribosomal protein L13p (L13Ae)
fig|83333.1.peg.3178	Outer membrane stress sensor protease DegQ
fig|83333.1.peg.317	Putative oxidoreductase subunit
fig|83333.1.peg.3181	Arginine pathway regulatory protein ArgR, repressor of arg regulon
fig|83333.1.peg.3183	probable ribonuclease inhibitor YPO3690
fig|83333.1.peg.3192	Rod shape-determining protein mreC
fig|83333.1.peg.3193	Rod shape-determining protein mreB
fig|83333.1.peg.31	Dihydrodipicolinate reductase (EC 1.3.1.26)
fig|83333.1.peg.3203	DNA-binding protein fis
fig|83333.1.peg.3220	Peptide deformylase (EC 3.5.1.88)
fig|83333.1.peg.3221	Methionyl-tRNA formyltransferase (EC 2.1.2.9)
fig|83333.1.peg.3224	Large-conductance mechanosensitive channel
fig|83333.1.peg.3232	SSU ribosomal protein S13p (S18e)
fig|83333.1.peg.3234	Preprotein translocase secY subunit (TC 3.A.5.1.1)
fig|83333.1.peg.3235	LSU ribosomal protein L15p (L27Ae)
fig|83333.1.peg.3237	SSU ribosomal protein S5p (S2e)
fig|83333.1.peg.3238	LSU ribosomal protein L18p (L5e)
fig|83333.1.peg.3239	LSU ribosomal protein L6p (L9e)
fig|83333.1.peg.3240	SSU ribosomal protein S8p (S15Ae)
fig|83333.1.peg.3241	SSU ribosomal protein S14p (S29e)
fig|83333.1.peg.3243	LSU ribosomal protein L24p (L26e)
fig|83333.1.peg.3244	LSU ribosomal protein L14p (L23e)
fig|83333.1.peg.3245	SSU ribosomal protein S17p (S11e)
fig|83333.1.peg.3250	SSU ribosomal protein S19p (S15e)
fig|83333.1.peg.3251	LSU ribosomal protein L2p (L8e)
fig|83333.1.peg.3252	LSU ribosomal protein L23p (L23Ae)
fig|83333.1.peg.3253	LSU ribosomal protein L4p (L1e)
fig|83333.1.peg.3254	LSU ribosomal protein L3p (L3e)
fig|83333.1.peg.3255	SSU ribosomal protein S10p (S20e)
fig|83333.1.peg.3273	Translation elongation factor Tu
fig|83333.1.peg.3274	Translation elongation factor G
fig|83333.1.peg.3276	SSU ribosomal protein S12p (S23e)
fig|83333.1.peg.3277	tRNA 5-methylaminomethyl-2-thiouridine synthase TusB
fig|83333.1.peg.3278	tRNA 5-methylaminomethyl-2-thiouridine synthase TusC
fig|83333.1.peg.3279	tRNA 5-methylaminomethyl-2-thiouridine synthase TusD
fig|83333.1.peg.3283	FKBP-type peptidyl-prolyl cis-trans isomerase slyD (EC 5.2.1.8)
fig|83333.1.peg.3309	Fructoselysine kinase (EC 2.7.1.-)
fig|83333.1.peg.3319	Tryptophanyl-tRNA synthetase (EC 6.1.1.2)
fig|83333.1.peg.3321	Ribulose-phosphate 3-epimerase (EC 5.1.3.1)
fig|83333.1.peg.3367	Aspartate-semialdehyde dehydrogenase (EC 1.2.1.11)
fig|83333.1.peg.337	Cyanate hydratase (EC 4.2.1.104)
fig|83333.1.peg.3394	RNA polymerase sigma factor RpoH
fig|83333.1.peg.3396	Cell division transporter, ATP-binding protein ftsE (TC 3.A.5.1.1)
fig|83333.1.peg.3397	Signal recognition particle receptor protein FtsY (=alpha subunit) (TC 3.A.5.1.1)
fig|83333.1.peg.3398	Ribosomal RNA small subunit methyltransferase D (EC 2.1.1.-)
fig|83333.1.peg.3399	Putative inner membrane protein
fig|83333.1.peg.3400	Putative receptor
fig|83333.1.peg.3433	Glutathione reductase (EC 1.8.1.7)
fig|83333.1.peg.3439	Starvation lipoprotein Slp
fig|83333.1.peg.3492	Glycyl-tRNA synthetase beta chain (EC 6.1.1.14)
fig|83333.1.peg.3493	Glycyl-tRNA synthetase alpha chain (EC 6.1.1.14)
fig|83333.1.peg.3528	hypothetical protein
fig|83333.1.peg.3530	hypothetical protein
fig|83333.1.peg.3543	Serine acetyltransferase (EC 2.3.1.30)
fig|83333.1.peg.3545	Protein export cytoplasm chaperone protein (SecB, maintains protein to be exported in unfolded state)
fig|83333.1.peg.354	Putative alpha helix chain
fig|83333.1.peg.3557	Lipopolysaccharide heptosyltransferase I (EC 2.4.1.-)
fig|83333.1.peg.3569	3-deoxy-D-manno-octulosonic-acid transferase (EC 2.-.-.-)
fig|83333.1.peg.3570	Phosphopantetheine adenylyltransferase (EC 2.7.7.3)
fig|83333.1.peg.3575	Phosphopantothenoylcysteine decarboxylase (EC 4.1.1.36) / Phosphopantothenoylcysteine synthetase (EC 6.3.2.5)
fig|83333.1.peg.3576	Deoxyuridine 5'-triphosphate nucleotidohydrolase (EC 3.6.1.23)
fig|83333.1.peg.3584	Guanylate kinase (EC 2.7.4.8)
fig|83333.1.peg.361	hypothetical protein
fig|83333.1.peg.3620	Hypothetical transcriptional regulator yidP
fig|83333.1.peg.3638	Chromosomal replication initiator protein dnaA
fig|83333.1.peg.3643	GTPase and tRNA-U34 5-formylation enzyme TrmE
fig|83333.1.peg.3656	Putative xylanase
fig|83333.1.peg.3666	Glucosamine--fructose-6-phosphate aminotransferase [isomerizing] (EC 2.6.1.16)
fig|83333.1.peg.3667	N-acetylglucosamine-1-phosphate uridyltransferase (EC 2.7.7.23) / Glucosamine-1-phosphate N-acetyltransferase (EC 2.3.1.157)
fig|83333.1.peg.3668	ATP synthase epsilon chain (EC 3.6.3.14)
fig|83333.1.peg.366	Porphobilinogen synthase (EC 4.2.1.24)
fig|83333.1.peg.3673	ATP synthase B chain (EC 3.6.3.14)
fig|83333.1.peg.3706	ATP-dependent DNA helicase Rep
fig|83333.1.peg.3722	Putative ECA polymerase
fig|83333.1.peg.3729	Uroporphyrinogen-III synthase (EC 4.2.1.75)
fig|83333.1.peg.3730	Porphobilinogen deaminase (EC 2.5.1.61)
fig|83333.1.peg.3735	Diaminopimelate epimerase (EC 5.1.1.7)
fig|83333.1.peg.3737	Tyrosine recombinase xerC
fig|83333.1.peg.3741	Magnesium and cobalt transport protein CorA
fig|83333.1.peg.3760	Ubiquinone/menaquinone biosynthesis methyltransferase UbiE/COQ5 (EC 2.1.1.-)
fig|83333.1.peg.3762	Ubiquinone biosynthesis monooxygenase UbiB
fig|83333.1.peg.376	Putative inner membrane protein
fig|83333.1.peg.3776	Protoporphyrinogen IX oxidase, oxygen-independent, HemG (EC 1.3.-.-)
fig|83333.1.peg.3781	Periplasmic thiol:disulfide interchange protein DsbA
fig|83333.1.peg.3785	GTP-binding protein EngB
fig|83333.1.peg.3823	Rhamnulose-1-phosphate aldolase (EC 4.1.2.19)
fig|83333.1.peg.383	Pyrroline-5-carboxylate reductase (EC 1.5.1.2)
fig|83333.1.peg.3847	Putative cytoplasmic protein
fig|83333.1.peg.3854	Helicase PriA essential for oriC/DnaA-independent DNA replication
fig|83333.1.peg.3878	N-acetyl-gamma-glutamyl-phosphate reductase (EC 1.2.1.38)
fig|83333.1.peg.3887	Glutamate racemase (EC 5.1.1.3)
fig|83333.1.peg.3889	Biotin-protein ligase (EC 6.3.4.15) / Biotin operon repressor
fig|83333.1.peg.3890	Pantothenate kinase (EC 2.7.1.33)
fig|83333.1.peg.3892	Translation elongation factor Tu
fig|83333.1.peg.3897	LSU ribosomal protein L10p (P0)
fig|83333.1.peg.3898	LSU ribosomal protein L7/L12 (L23e)
fig|83333.1.peg.3899	DNA-directed RNA polymerase beta subunit (EC 2.7.7.6)
fig|83333.1.peg.3900	DNA-directed RNA polymerase beta' subunit (EC 2.7.7.6)
fig|83333.1.peg.3908	Regulator of sigma D
fig|83333.1.peg.3910	Uroporphyrinogen III decarboxylase (EC 4.1.1.37)
fig|83333.1.peg.3915	Zinc resistance-associated protein
fig|83333.1.peg.3939	PsiE protein
fig|83333.1.peg.3957	hypothetical protein
fig|83333.1.peg.3958	hypothetical protein
fig|83333.1.peg.3960	Putative inner membrane protein
fig|83333.1.peg.3962	Replicative DNA helicase (EC 3.6.1.-)
fig|83333.1.peg.3964	Biosynthetic Aromatic amino acid aminotransferase alpha (EC 2.6.1.57)
fig|83333.1.peg.4054	Heat shock protein 60 family co-chaperone GroES
fig|83333.1.peg.4055	Heat shock protein 60 family chaperone GroEL
fig|83333.1.peg.4059	Translation elongation factor P; Translation initiation factor 5A
fig|83333.1.peg.405	Protein-export membrane protein secD (TC 3.A.5.1.1)
fig|83333.1.peg.4060	Entericidin B precursor
fig|83333.1.peg.4068	Lysyl-tRNA synthetase-related protein
fig|83333.1.peg.406	Protein-export membrane protein secF (TC 3.A.5.1.1)
fig|83333.1.peg.4071	hypothetical protein
fig|83333.1.peg.4078	ATPase YjeE, predicted to have essential role in cell wall biosynthesis
fig|83333.1.peg.4081	tRNA delta(2)-isopentenylpyrophosphate transferase (EC 2.5.1.8)
fig|83333.1.peg.4082	RNA-binding protein Hfq
fig|83333.1.peg.4110	SSU ribosomal protein S6p
fig|83333.1.peg.4111	Primosomal replication protein N
fig|83333.1.peg.411	Diaminohydroxyphosphoribosylaminopyrimidine deaminase (EC 3.5.4.26) / 5-amino-6-(5-phosphoribosylamino)uracil reductase (EC 1.1.1.193)
fig|83333.1.peg.4125	hypothetical protein
fig|83333.1.peg.412	6,7-dimethyl-8-ribityllumazine synthase (EC 2.5.1.9)
fig|83333.1.peg.4134	PemI-like protein 2
fig|83333.1.peg.4136	Inorganic pyrophosphatase (EC 3.6.1.1)
fig|83333.1.peg.413	Transcription termination protein NusB
fig|83333.1.peg.414	Thiamine-monophosphate kinase (EC 2.7.4.16)
fig|83333.1.peg.4153	Endoribonuclease L-PSP
fig|83333.1.peg.415	Phosphatidylglycerophosphatase A (EC 3.1.3.27)
fig|83333.1.peg.4160	Putative HTH-type transcriptional regulator yjgJ
fig|83333.1.peg.4168	Valyl-tRNA synthetase (EC 6.1.1.9)
fig|83333.1.peg.4169	DNA polymerase III chi subunit (EC 2.7.7.7)
fig|83333.1.peg.4171	Putative membrane protein
fig|83333.1.peg.4172	Putative inner membrane protein
fig|83333.1.peg.417	1-deoxy-D-xylulose 5-phosphate synthase (EC 2.2.1.7)
fig|83333.1.peg.418	Octaprenyl-diphosphate synthase (EC 2.5.1.-) / Dimethylallyltransferase (EC 2.5.1.1) / Geranyltranstransferase (EC 2.5.1.10) / Geranylgeranyl pyrophosphate synthetase (EC 2.5.1.29)
fig|83333.1.peg.4195	hypothetical protein
fig|83333.1.peg.4211	PTS system, IIA component
fig|83333.1.peg.426	Cytochrome O ubiquinol oxidase subunit IV (EC 1.10.3.-)
fig|83333.1.peg.4272	DNA replication protein dnaC
fig|83333.1.peg.4273	Primosomal protein I
fig|83333.1.peg.4281	Ribosomal-protein-S18p-alanine acetyltransferase (EC 2.3.1.-)
fig|83333.1.peg.4286	Putative deoxyribonuclease YjjV
fig|83333.1.peg.4294	Lipoate-protein ligase A
fig|83333.1.peg.439	Putative exported protein
fig|83333.1.peg.452	RNA signal recognition particle 4.5S RNA
fig|83333.1.peg.463	Primosomal replication protein N prime prime
fig|83333.1.peg.464	Hypothetical protein DUF454
fig|83333.1.peg.465	Adenine phosphoribosyltransferase (EC 2.4.2.7)
fig|83333.1.peg.466	DNA polymerase III subunits gamma and tau (EC 2.7.7.7)
fig|83333.1.peg.470	Adenylate kinase (EC 2.7.4.3)
fig|83333.1.peg.471	Ferrochelatase, protoheme ferro-lyase (EC 4.99.1.1)
fig|83333.1.peg.478	Putative ligase
fig|83333.1.peg.479	HigA protein (antitoxin to HigB)
fig|83333.1.peg.494	hypothetical protein
fig|83333.1.peg.49	Dihydrofolate reductase (EC 1.5.1.3)
fig|83333.1.peg.501	Ureidoglycolate hydrolase (EC 3.5.3.19)
fig|83333.1.peg.517	putative carboxylase
fig|83333.1.peg.518	Carbamate kinase (EC 2.7.2.2)
fig|83333.1.peg.521	UDP-2,3-diacylglucosamine hydrolase (EC 3.6.1.-)
fig|83333.1.peg.522	Peptidyl-prolyl cis-trans isomerase ppiB (EC 5.2.1.8)
fig|83333.1.peg.523	Cysteinyl-tRNA synthetase (EC 6.1.1.16)
fig|83333.1.peg.543	hypothetical protein
fig|83333.1.peg.545	hypothetical protein
fig|83333.1.peg.546	Crossover junction endodeoxyribonuclease rusA (EC 3.1.22.-)
fig|83333.1.peg.556	putative envelope protein
fig|83333.1.peg.55	Outer membrane protein Imp, required for envelope biogenesis / Organic solvent tolerance protein precursor
fig|83333.1.peg.562	Transcriptional regulator, AraC/XylS family
fig|83333.1.peg.592	Ferrienterobactin-binding periplasmic protein fepB (TC 3.A.1.14.2)
fig|83333.1.peg.59	Ribosomal large subunit pseudouridine synthase A (EC 4.2.1.70)
fig|83333.1.peg.625	Protein crcB
fig|83333.1.peg.635	Rod shape-determining protein rodA
fig|83333.1.peg.636	Cell division protein ftsI [Peptidoglycan synthetase] (EC 2.4.1.129)
fig|83333.1.peg.637	COG1576: Uncharacterized conserved protein ## ybeA
fig|83333.1.peg.641	DNA polymerase III delta subunit (EC 2.7.7.7)
fig|83333.1.peg.642	LPS-assembly lipoprotein rlpB precursor (Rare lipoprotein B)
fig|83333.1.peg.643	Leucyl-tRNA synthetase (EC 6.1.1.4)
fig|83333.1.peg.653	Glutamate Aspartate transport ATP-binding protein gltL (TC 3.A.1.3.4)
fig|83333.1.peg.654	Glutamate Aspartate transport system permease protein gltK (TC 3.A.1.3.4)
fig|83333.1.peg.660	predicted metal-dependent hydrolase
fig|83333.1.peg.670	Glutaminyl-tRNA synthetase (EC 6.1.1.18)
fig|83333.1.peg.672	Hypothetical lipoprotein ybfN precursor
fig|83333.1.peg.677	SeqA protein
fig|83333.1.peg.693	hypothetical protein
fig|83333.1.peg.695	hypothetical protein
fig|83333.1.peg.700	Deoxyribodipyrimidine photolyase (EC 4.1.99.3)
fig|83333.1.peg.709	Putative chaperone
fig|83333.1.peg.718	2-oxoglutarate dehydrogenase E1 component (EC 1.2.4.2)
fig|83333.1.peg.719	Dihydrolipoamide succinyltransferase component (E2) of 2-oxoglutarate dehydrogenase complex (EC 2.3.1.61)
fig|83333.1.peg.725	Cytochrome d ubiquinol oxidase subunit I (EC 1.10.3.-)
fig|83333.1.peg.726	Cytochrome d ubiquinol oxidase subunit II (EC 1.10.3.-)
fig|83333.1.peg.729	4-hydroxybenzoyl-CoA thioesterase family active site
fig|83333.1.peg.752	Putative phosphatase
fig|83333.1.peg.774	Putative membrane protein
fig|83333.1.peg.777	Putative inner membrane protein
fig|83333.1.peg.784	hypothetical protein
fig|83333.1.peg.796	Glutamine transport system permease protein glnP (TC 3.A.1.3.2)
fig|83333.1.peg.803	Mn-dependent transcriptional regulator MntR
fig|83333.1.peg.821	MiaB-like tRNA modifying enzyme YliG, TIGR01125
fig|83333.1.peg.832	Putative TetR-family transcriptional regulator
fig|83333.1.peg.836	hypothetical protein; Some similarities with putative membrane protein YbjC of Escherichia coli
fig|83333.1.peg.83	S-adenosyl-methyltransferase mraW (EC 2.1.1.-)
fig|83333.1.peg.84	Cell division protein ftsL
fig|83333.1.peg.851	Putative lipoprotein
fig|83333.1.peg.852	hypothetical protein
fig|83333.1.peg.853	N-acetylmuramoyl-L-alanine amidase (EC 3.5.1.28)
fig|83333.1.peg.854	Putative nucleotide di-P-sugar epimerase or dehydratase
fig|83333.1.peg.85	Cell division protein ftsI [Peptidoglycan synthetase] (EC 2.4.1.129)
fig|83333.1.peg.867	ATP-dependent Clp protease adaptor protein clpS
fig|83333.1.peg.86	UDP-N-acetylmuramoylalanyl-D-glutamate--2,6-diaminopimelate ligase (EC 6.3.2.13)
fig|83333.1.peg.871	Transport ATP-binding protein cydC
fig|83333.1.peg.872	Transport ATP-binding protein cydD
fig|83333.1.peg.875	Cell division protein ftsK
fig|83333.1.peg.878	Seryl-tRNA synthetase (EC 6.1.1.11)
fig|83333.1.peg.882	Nicotinamidase family protein YcaC
fig|83333.1.peg.895	Cytidylate kinase (EC 2.7.4.14)
fig|83333.1.peg.896	SSU ribosomal protein S1p
fig|83333.1.peg.899	Lipid A export ATP-binding/permease protein MsbA (EC 3.6.3.25)
fig|83333.1.peg.89	UDP-N-acetylmuramoylalanine--D-glutamate ligase (EC 6.3.2.9)
fig|83333.1.peg.900	Tetraacyldisaccharide 4'-kinase (EC 2.7.1.130)
fig|83333.1.peg.903	3-deoxy-manno-octulosonate cytidylyltransferase (EC 2.7.7.38)
fig|83333.1.peg.907	Chromosome partition protein mukF
fig|83333.1.peg.908	Chromosome partition protein mukE
fig|83333.1.peg.909	Chromosome partition protein mukB
fig|83333.1.peg.90	Cell division protein ftsW
fig|83333.1.peg.911	Putative exported protein
fig|83333.1.peg.915	Asparaginyl-tRNA synthetase (EC 6.1.1.22)
fig|83333.1.peg.91	UDP-N-acetylglucosamine--N-acetylmuramyl-(pentapeptide) pyrophosphoryl-undecaprenol N-acetylglucosamine transferase (EC 2.4.1.227)
fig|83333.1.peg.92	UDP-N-acetylmuramate--alanine ligase (EC 6.3.2.8)
fig|83333.1.peg.939	3-hydroxydecanoyl-[acyl-carrier-protein] dehydratase (EC 4.2.1.60)
fig|83333.1.peg.93	D-alanine--D-alanine ligase B (EC 6.3.2.4)
fig|83333.1.peg.948	Methylglyoxal synthase (EC 4.2.3.3)
fig|83333.1.peg.94	Cell division protein ftsQ
fig|83333.1.peg.950	Succinyl-CoA synthetase, alpha subunit-related enzymes
fig|83333.1.peg.956	Uptake hydrogenase small subunit precursor (EC 1.12.99.6)
fig|83333.1.peg.958	Ni,Fe-hydrogenase I cytochrome b subunit
fig|83333.1.peg.959	Hydrogenase maturation protease (EC 3.4.24.-)
fig|83333.1.peg.95	Cell division protein ftsA
fig|83333.1.peg.96	Cell division protein ftsZ (EC 3.4.24.-)
fig|83333.1.peg.972	hypothetical protein
fig|83333.1.peg.982	TorCAD operon transcriptional regulatory protein torR
fig|83333.1.peg.985	Chaperone protein torD
fig|83333.1.peg.986	Chaperone-modulator protein cbpM
fig|83333.1.peg.98	Secretion monitor precursor
fig|83333.1.peg.998	Possible ring-opening amidohydrolase RutC in novel pyrimidine catabolism pathway
fig|83333.1.peg.999	Predicted amidohydrolase RutB in novel pyrimidine catabolism pathway
fig|83333.1.peg.99	Protein export cytoplasm protein SecA ATPase RNA helicase (TC 3.A.5.1.1)
fig|83333.1.peg.9	Molybdopterin biosynthesis mog protein
